# Supplementary material for: A critical evaluation of the exotic bird collection of the Šariš Museum in Bardejov, Slovakia
Source: Zookeys. 2018 Jul 26;(776):105–18. doi: 10.3897/zookeys.776.24462 (PMC6108285; doi:10.3897/zookeys.776.24462)
Supplement: Supplementary material 1 — Table S1 [file zookeys-776-139-s001.xlsx]

## Sheet: Table S1
Supplementary Table S1. Exotic bird specimens held by the Šaris Museum in Bardejov, Slovakia, including their updated identification, previous identification provided by museum, family and order of bird specimen, conservation status according IUCN, country / region of specimen origin, locality of collection, acquisition number and year, inventory and notebook number, date of collection, and wheth…
Updated ID	Museum ID	Family	Order	Conservation status	Country/Region	Locality	GPS coordinates	Acquisition No	Acquisition Year	Inventory No	Notebook No	Date of collection	Type of specimen preservation	Exhibition (1) / Collection (2)
Accipiter striatus Vieillot, 1807	Accipiter striatus	Accipitridae	Accipitriformes	LC	N/A	N/A	N/A	N/A	N/A	N/A	N/A	N/A	Mounted specimen	1
Acridotheres burmannicus (Jerdon, 1862)	N/A	Sturnidae	Passeriformes	LC	N/A	N/A	N/A	576	1977	12216	286	N/A	Mounted specimen	2
Acridotheres tristis (Linnaeus, 1766)	N/A	Sturnidae	Passeriformes	LC	India	N/A	N/A	160-1	1970	10226	191	N/A	Mounted specimen	2
Actitis macularius Linnaeus, 1766	Actitis macularia	Scolopacidae	Charadriiformes	LC	Cuba	N/A	N/A	210-12	1968	9304	N/A	0.12.1968	Mounted specimen	1
Agapornis fischeri Reichenow, 1887	Agapornis fischeri	Psittacidae	Psittaciformes	NT	Africa	N/A	N/A	188-6	1968	9213	N/A	N/A	Mounted specimen	1
Agapornis roseicollis (Vieillot, 1818)	Agapornis roseicollis	Psittacidae	Psittaciformes	LC	Angola	N/A	N/A	229-2	1965	7082	269	1965-09-23	Mounted specimen	1
Agelaius humeralis (Vigors, 1827)	Agelaius numeralis	Icteridae	Passeriformes	LC	Cuba?	N/A	N/A	N/A	N/A	N/A	N/A	1968?	Mounted specimen	1
Agelaius phoeniceus (Linnaeus, 1766)	Agelaios phoeniceus	Icteridae	Passeriformes	LC	N/A	N/A	N/A	N/A	N/A	N/A	N/A	N/A	Skin	2
Agelasticus thilius (Molina, 1782)	Agelaius thilius	Icteridae	Passeriformes	LC	Argentina	El Hoyo, Chubut	42°03.88'S, 71°31.20'W	430	1977	12070	141	1964-04-17	Skin	2
Agelasticus thilius (Molina, 1782)	Agelaius thilius	Icteridae	Passeriformes	LC	Argentina	El Hoyo, Chubut	42°03.88'S, 71°31.20'W	483	1977	12123	193	1964-04-17	Skin	2
Agelasticus thilius (Molina, 1782)	Agelaius thilius	Icteridae	Passeriformes	LC	Argentina	El Hoyo, Chubut	42°03.88'S, 71°31.20'W	484	1977	12124	194	1963-04-24	Skin	2
Agelasticus thilius (Molina, 1782)	Agelaius nalis	Icteridae	Passeriformes	LC	Argentina?	N/A	N/A	N/A	N/A	N/A	N/A	N/A	Skin	2
Aix sponsa (Linnaeus, 1758)	Aix sponsa	Anatidae	Anseriformes	LC	Cuba	N/A	N/A	211-2	1968	9364	N/A	1968	Mounted specimen	1
Alca torda Linnaeus, 1758	Alca torda	Alcidae	Charadriiformes	NT	Denmark	Greenland	N/A	72	1971	10386	64	N/A	Mounted specimen	2
Alca torda Linnaeus, 1758	Alca torda	Alcidae	Charadriiformes	NT	Denmark	N/A	N/A	73	1971	10387	65	N/A	Mounted specimen	2
Alca torda Linnaeus, 1758*	Alca torda	Alcidae	Charadriiformes	NT	Denmark?	N/A	N/A	N/A	1970	N/A	N/A	N/A	Mounted specimen	1
Alca torda Linnaeus, 1758*	Alca torda	Alcidae	Charadriiformes	NT	Denmark?	N/A	N/A	N/A	1970	N/A	N/A	N/A	Mounted specimen	2
Alectoris rufa (Linnaeus, 1758)	Alectoris rufa	Phasianidae	Galliformes	LC	N/A	N/A	N/A	79	1971	10393	30	N/A	Mounted specimen	1
Alectoris rufa (Linnaeus, 1758)	Alectoris rufa	Phasianidae	Galliformes	LC	N/A	N/A	N/A	80	1971	10394	31	N/A	Mounted specimen	1
Alle alle (Linnaeus, 1758)	Plautus alle	Alcidae	Charadriiformes	LC	Denmark	N/A	N/A	74	1971	10388	34	N/A	Mounted specimen	1
Alle alle (Linnaeus, 1758)	Plautus alle	Alcidae	Charadriiformes	LC	Sweden	N/A	N/A	68-7	1970	10056	190	N/A	Mounted specimen	1
Amazona leucocephala (Linnaeus, 1758)	Amazona leucocephala	Psittacidae	Psittaciformes	NT	Cuba	N/A	N/A	N/A	N/A	N/A	N/A	1968?	Mounted specimen	1
Amazona leucocephala (Linnaeus, 1758)	N/A	Psittacidae	Psittaciformes	NT	Cuba	N/A	N/A	N/A	N/A	N/A	C/50	1968?	Skin	2
Amazona leucocephala (Linnaeus, 1758)	N/A	Psittacidae	Psittaciformes	NT	Cuba?	N/A	N/A	549	1977	12189	259	1968?	Skin	2
Ampeliceps coronatus Blyth, 1842	Sturnus sp.	Sturnidae	Passeriformes	LC	N/A	N/A	N/A	566	1977	12206	276	N/A	Mounted specimen	2
Anas georgica Gmelin, 1789	Anas georgica	Anatidae	Anseriformes	LC	Argentina	Cushamen, Chubut	42°21.99'S, 71°02.00'W	462	1977	12102	172	1971-10-30	Skin	2
Anous stolidus (Linnaeus, 1758)	Anous stolidus	Laridae	Charadriiformes	LC	Cuba	N/A	N/A	210-23	1968	9315	N/A	0.12.1968	Mounted specimen	1
Aphrastura spinicauda (Gmelin, 1789)	Aphrastura spinicauda	Furnariidae	Passeriformes	LC	Argentina	San Carlos de Bariloche, Rio Negro	N/A	520	1977	12160	230	1963-11-23	Skin	2
Aplonis panayensis (Scopoli, 1786) (?)	N/A	Sturnidae	Passeriformes	LC	N/A	N/A	N/A	574	1977	12214	284	N/A	Mounted specimen	2
Aptenodytes forsteri Gray, 1844	Aptenodytes forsteri	Spheniscidae	Sphenisciformes	NT	N/A	N/A	N/A	N/A	N/A	N/A	N/A	N/A	Mounted specimen	1
Aptenodytes forsteri Gray, 1844	Aptenodytes forsteri	Spheniscidae	Sphenisciformes	NT	N/A	N/A	N/A	N/A	N/A	N/A	N/A	N/A	Mounted specimen	1
Aramides ypecaha (Vieillot, 1819)	Aramides ypecata	Rallidae	Gruiformes	LC	Argentina	El Espinillo, Formosa	24°58.80'S, 58°33.11'W	473	1977	12113	183	1972-08-11	Skin	2
Aramus guarauna (Linnaeus, 1766)	Aramus guarauna	Aramidae	Gruiformes	LC	Cuba	N/A	N/A	211-7	1968	9369	N/A	1968	Mounted specimen	1
Ardea alba Linnaeus, 1758	Casmerodius albus	Ardeidae	Pelecaniformes	LC	Argentina	Carlos Pellegrini, Corrientes	28°32.16'S, 57°10.41'W	482	1977	12122	192	1972-08-17	Skin	2
Ardea cocoi Linnaeus, 1766	Ardea cocoi	Ardeidae	Pelecaniformes	LC	Argentina	Esteros del Iberá, Corrientes	28°18.60'S, 57°22.94'W	466	1977	12106	176	1972-08-30	Skin	2
Ardea cocoi Linnaeus, 1766	Ardea cocoi	Ardeidae	Pelecaniformes	LC	Argentina	Esteros del Iberá, Corrientes	28°18.60'S, 57°22.94'W	471	1977	12111	181	1971-10-18	Skin	2
Ardea herodias Linnaeus, 1758	Ardea herodia	Ardeidae	Pelecaniformes	LC	Cuba	N/A	N/A	210-34	1968	9326	N/A	0.12.1968	Mounted specimen	1
Ardea purpurea Linnaeus, 1766	Ardea purpurea	Ardeidae	Pelecaniformes	LC	N/A	N/A	N/A	N/A	N/A	N/A	N/A	N/A	Mounted specimen	1
Ardeola ralloides (Scopoli, 1769)	Ardeola ralloides	Ardeidae	Pelecaniformes	LC	N/A	N/A	N/A	N/A	N/A	N/A	N/A	N/A	Mounted specimen	1
Arenaria interpres (Linnaeus, 1758)*	Arenaria interpres	Scolopacidae	Charadriiformes	LC	N/A	N/A	N/A	N/A	N/A	N/A	N/A	N/A	Mounted specimen	1
Bonasa umbellus (Linnaeus, 1766)	Bonasa umbellus	Phasianidae	Galliformes	LC	USA	N/A	N/A	77	1971	10391	37	N/A	Mounted specimen	1
Branta bernicla (Linnaeus, 1758)	Branta bernicla	Anatidae	Anseriformes	LC	N/A	N/A	N/A	117	1970	10164	169	N/A	Mounted specimen	1
Branta canadensis (Linnaeus, 1758)	Branta canadensis	Anatidae	Anseriformes	LC	N/A	N/A	N/A	N/A	N/A	N/A	N/A	N/A	Mounted specimen	1
Branta leucopsis (Bechstein, 1803)	Branta leucopsis	Anatidae	Anseriformes	LC	N/A	N/A	N/A	116-1	1970	10161	167	N/A	Mounted specimen	1
Bubo scandiacus (Linnaeus, 1758)	Nyctea scandiaca	Strigidae	Strigiformes	LC	N/A	N/A	N/A	N/A	N/A	N/A	N/A	N/A	Mounted specimen	1
Bubo virginianus (Gmelin, 1788)	Bubo virginianus	Strigidae	Strigiformes	LC	Argentina	El Bolsón, Río Negro	41°57.94'S, 71°32.13'W	66	1971	10380	12	1969-09-01	Mounted specimen	1
Bubulcus ibis (Linnaeus, 1758)	Ardeola ibis	Ardeidae	Pelecaniformes	LC	Africa	N/A	N/A	N/A	N/A	N/A	151	0.12.1970	Mounted specimen	1
Bubulcus ibis (Linnaeus, 1758)	Ardeola ibis	Ardeidae	Pelecaniformes	LC	Africa	N/A	N/A	N/A	N/A	N/A	152	0.12.1971	Mounted specimen	1
Buteo buteo (Linnaeus, 1758)	Buteo buteo	Accipitridae	Accipitriformes	LC	N/A	N/A	N/A	N/A	N/A	N/A	N/A	N/A	Mounted specimen	1
Buteo ventralis Gould, 1837	Buteo punescens	Accipitridae	Accipitriformes	VU	Argentina	El Maitén, Chubut	42°03.06'S, 71°10.08'W	536	1977	12176	246	1972-05-10	Skin	2
Buteogallus gundlachii (Cabanis, 1855)	Buteo albicaudatus	Accipitridae	Accipitriformes	NT	Cuba	N/A	N/A	211-31	1968	9393	N/A	0.4.1968	Mounted specimen	1
Buteogallus meridionalis (Latham, 1790)	Uribitinga uribitinga	Accipitridae	Accipitriformes	LC	Argentina	El Espinillo, Formosa	24°58.80'S, 58°33.11'W	470	1977	12110	180	1972-08-11	Skin	2
Butorides striata (Linnaeus, 1758)	Butorides striatus	Ardeidae	Pelecaniformes	LC	Argentina	Delicia, Eldorado, Misiónes	26°23.99'S, 54°37.04'W	452	1977	12092	163	1969-07-11	Skin	2
Butorides striata virescens (Linnaeus, 1758)	Agamia agami	Ardeidae	Pelecaniformes	LC	Cuba	N/A	N/A	210-33	N/A	9325	N/A	1968	Mounted specimen	1
Cacicus haemorrhous (Linnaeus, 1766)	Cacicus haemorrhous	Icteridae	Passeriformes	LC	Argentina	Lanuse, Misiones	25° 58.88'S; 54° 15.65'W	444	1977	12084	155	1971-09-09	Mounted specimen	1
Cacicus haemorrhous (Linnaeus, 1766)	Cacicus hemorrhus	Icteridae	Passeriformes	LC	N/A	N/A	N/A	447	1977	12087	158	N/A	Skin	2
Calidris alba (Pallas, 1764)	Crocethia alba	Scolopacidae	Charadriiformes	LC	Germany	N/A	N/A	317-1	1962	5189	N/A	N/A	Mounted specimen	1
Calidris bairdii (Coues, 1861)	Calidris bairdii	Charadriidae	Charadriiformes	LC	Argentina	Rawson, Chubut	N/A	437	1977	12077	148	1968-04-20	Skin	2
Calidris canutus (Linnaeus, 1758)	Calidris canutus	Scolopacidae	Charadriiformes	NT	N/A	N/A	N/A	N/A	N/A	N/A	N/A	N/A	Mounted specimen	1
Calidris falcinellus (Pontoppidan, 1763)	N/A	Scolopacidae	Charadriiformes	LC	N/A	N/A	N/A	N/A	N/A	N/A	N/A	N/A	Mounted specimen	1
Calidris maritima (Brünnich, 1764)	Calidris maritima	Scolopacidae	Charadriiformes	LC	N/A	N/A	N/A	120-2	1970	10168	172	N/A	Mounted specimen	1
Calidris minuta (Leisler, 1812)	Calidris minuta	Scolopacidae	Charadriiformes	LC	Hungary	N/A	N/A	239-2	1967	8575	410	1966	Mounted specimen	1
Calidris pugnax (Linnaeus, 1758)	Philomachus pugnax	Scolopacidae	Charadriiformes	LC	N/A	N/A	N/A	N/A	N/A	N/A	N/A	N/A	Mounted specimen	1
Calyptomena viridis Raffles, 1822	Calyptomena viridis	Eurylaimidae	Passeriformes	NT	Borneo	N/A	N/A	112-3	1971	10432	136	N/A	Mounted specimen	1
Caracara plancus (Miller, 1777)	Polyborus plancus	Falconidae	Falconiformes	LC	Argentina	Leleque, Chubut	25° 58.88'S; 54° 15.65'W	541	1977	12181	251	1972-05-14	Skin	2
Cardinalis cardinalis (Linnaeus, 1758)	Pyrrhuloxia cardinalis	Cardinalidae	Passeriformes	LC	N/A	N/A	N/A	N/A	N/A	N/A	N/A	N/A	Mounted specimen	1
Carduelis barbata (Molina, 1782)	Spinus barbatus	Fringilidae	Passeriformes	LC	Argentina	El Bolsón, Río Negro	41°57.94'S, 71°32.13'W	485	1977	12125	195	1962-05-18	Skin	2
Carduelis barbata (Molina, 1782)	Spinus barbatus	Fringilidae	Passeriformes	LC	Argentina	El Bolsón, Río Negro	41°57.94'S, 71°32.13'W	486	1977	12126	196	1962-05-18	Skin	2
Carduelis barbata (Molina, 1782)	Spinus barbatus	Fringilidae	Passeriformes	LC	Argentina	Cholila, Chubut	42°30.51'S, 71°25.73'W	518	1977	12158	228	1965-08-26	Skin	2
Carduelis barbata (Molina, 1782)	Spinus barbatus	Fringilidae	Passeriformes	LC	Argentina	San Carlos de Bariloche, Rio Negro	N/A	517	1977	12157	227	1963-10-18	Skin	2
Carpodacus erythrinus (Pallas, 1770)	Erythrina erythrina	Fringilidae	Passeriformes	LC	N/A	N/A	N/A	N/A	N/A	N/A	N/A	N/A	Mounted specimen	1
Catharacta maccormicki (Saunders, 1893)	Stercorarius skua	Stercorariidae	Charadriiformes	LC	N/A	N/A	N/A	163-1	1970	10237	311	N/A	Mounted specimen	1
Cathartes aura (Linnaeus, 1758)	Cathartes aura	Cathartidae	Cathartiformes	LC	Cuba	N/A	N/A	210-35	1968	9327	N/A	1968	Mounted specimen	1
Cathartes burrovianus Cassin, 1845	Cathartes curubutinga	Cathartidae	Cathartiformes	LC	Argentina	Ituzaingó, Corrientes	27°35.30'S, 56°41.41'W	467	1977	12107	177	1972-08-19	Skin	2
Cepphus grylle (Linnaeus, 1758)	Cepphus grylle	Alcidae	Charadriiformes	LC	N/A	N/A	N/A	75	1971	10389	71	N/A	Mounted specimen	1
Ciconia maguari (Gmelin, 1789)	Euxenura maguari	Ciconiidae	Ciconiiformes	LC	Argentina	Carlos Pellegrini, Corrientes	28°32.16'S, 57°10.41'W	469	1977	12109	179	1972-08-17	Skin	2
Cinnyris coccinigastrus (Latham, 1801)	Nectarinidae	Nectariniidae	Passeriformes	LC	N/A	N/A	N/A	N/A	N/A	N/A	N/A	N/A	Mounted specimen	1
Clangula hyemalis (Linnaeus, 1758)*	Clangula hyemalis	Anatidae	Anseriformes	VU	Germany	Hiddensee	54°33.01'N, 13°06.27'E	N/A	N/A	N/A	N/A	N/A	Mounted specimen	1
Clangula hyemalis (Linnaeus, 1758)*	Clangula hyemalis	Anatidae	Anseriformes	VU	N/A	N/A	N/A	N/A	N/A	N/A	N/A	N/A	Mounted specimen	1
Coccyzus merlini (d'Orbigny, 1839)	Cocczyzus minor	Cuculidae	Cuculiformes	LC	Cuba	N/A	N/A	111-1	1968	9001	N/A	0.4.1968	Mounted specimen	1
Coccyzus merlini (d'Orbigny, 1839)	N/A	Cuculidae	Cuculiformes	LC	Cuba?	N/A	N/A	210-46	1968	9338	C/39	1968?	Skin	2
Coeligena torquata (Boissonneau, 1840) (?)	Trochilidae	Trochilidae	Caprimulgiformes	LC	Ecuador	N/A	N/A	548	1977	12188	258	N/A	Skin	2
Colaptes auratus (Linnaeus, 1758)	Colaptes auratus	Picidae	Piciformes	LC	Cuba	N/A	N/A	210-41	N/A	9333	N/A	1968	Mounted specimen	1
Colibri coruscans (Gould, 1846) / thalassinus (Swainson, 1827)	Trochilidae	Trochilidae	Caprimulgiformes	LC	Ecuador	N/A	N/A	550	1977	12190	260	N/A	Skin	2
Colinus virginianus (Linnaeus, 1758)	Colinus virginianus	Odontophoridae	Galliformes	NT	Cuba	N/A	N/A	210-16	1968	9308	N/A	0.12.1968	Mounted specimen	1
Colinus virginianus (Linnaeus, 1758)	Colinus virginianus	Odontophoridae	Galliformes	NT	USA	N/A	N/A	76	1971	10390	38	N/A	Mounted specimen	1
Columbina passerina (Linnaeus, 1758)	Columbigallina passerina	Columbidae	Columbiformes	LC	Cuba	N/A	N/A	210-49	1968	9341	N/A	0.12.1968	Mounted specimen	1
Contopus caribaeus (d'Orbigny, 1839)	Contopus caribae	Tyrannidae	Passeriformes	LC	Cuba?	N/A	N/A	N/A	N/A	N/A	N/A	1968?	Skin	2
Corvus nasicus Temminck, 1826	Corvus nasicus	Corvidae	Passeriformes	LC	Cuba	N/A	N/A	210-45	1968	9337	N/A	0.12.1968	Mounted specimen	1
Crotophaga ani Linnaeus, 1758	Crotophaga ani	Cuculidae	Cuculiformes	LC	Argentina	Eldorado, Misiones	26°24.33'S, 54°37.95'W	440	1977	12080	151	1971-08-03	Skin	2
Crotophaga ani Linnaeus, 1758	Crotophaga ani	Cuculidae	Cuculiformes	LC	Cuba	N/A	N/A	111-4	1968	9004	N/A	0.4.1968	Mounted specimen	1
Crotophaga ani Linnaeus, 1758	N/A	Cuculidae	Cuculiformes	LC	N/A	N/A	N/A	N/A	N/A	N/A	C/54	N/A	Skin	2
Crotophaga ani Linnaeus, 1758	N/A	Cuculidae	Cuculiformes	LC	N/A	N/A	N/A	N/A	N/A	N/A	C/55	N/A	Skin	2
Cyanerpes cyaneus (Linnaeus, 1766)	Gyanerpes cyanus	Thraupidae	Passeriformes	LC	N/A	N/A	N/A	N/A	N/A	N/A	N/A	N/A	Mounted specimen	1
Cyanocorax chrysops (Vieillot, 1818)	Cyanocorax chrysops	Corvidae	Passeriformes	LC	Argentina	Eldorado, Misiones	26°24.33'S, 54°37.95'W	454	1977	12094	165	1969-07-14	Mounted specimen	1
Cyanocorax chrysops (Vieillot, 1818)	Cyanocorax chrysops	Corvidae	Passeriformes	LC	Argentina	Lanuse, Misiones	25° 58.88'S; 54° 15.65'W	515	1977	12155	225	1971-09-09	Skin	2
Cyanopica cooki Bonaparte, 1850	Cyanopica cyanus	Corvidae	Passeriformes	LC	Spain	N/A	N/A	117-1	1971	10446	46	1971-03-18	Mounted specimen	1
Cyanopica cooki Bonaparte, 1850	Cyanopica cyanus	Corvidae	Passeriformes	LC	Spain	N/A	N/A	117-2	1971	10447	47	1971-03-18	Mounted specimen	1
Cyanopica cooki Bonaparte, 1850	Cyanopica cyanus	Corvidae	Passeriformes	LC	Spain	N/A	N/A	78	1971	10392	45	N/A	Mounted specimen	2
Cygnus cygnus (Linnaeus, 1758)	Cygnus cygnus	Anatidae	Anseriformes	LC	Sweden	N/A	N/A	138	1971	10477	155	1971	Mounted specimen	1
Dendrocygna arborea (Linnaeus, 1758)	Dendrocygna arborea	Anatidae	Anseriformes	VU	Cuba	N/A	N/A	211-4	1968	9366	N/A	0.4.1968	Mounted specimen	1
Dicaeum agile (Tickell, 1833)	N/A	Dicaeidae	Passeriformes	LC	Nepal	Dhulikhel	27°37.40'N, 85°33.41'E	160-9	1970	10234	199	0.6.1970	Mounted specimen	2
Diomedea exulans Linnaeus, 1758	Diomedea exulans	Diomedeidae	Procellariiformes	VU	Argentina?	N/A	N/A	162	1970	10236	200	N/A	Mounted specimen	1
Dumetella carolinensis (Linnaeus, 1766)	Dumetella carolinensis	Mimidae	Passeriformes	LC	Cuba	N/A	N/A	211-20	N/A	9382	N/A	1968	Mounted specimen	1
Dumetella carolinensis (Linnaeus, 1766)	Dumetella carolinensis	Mimidae	Passeriformes	LC	Cuba?	N/A	N/A	N/A	N/A	N/A	N/A	1968?	Mounted specimen	1
Egretta caerulea (Linnaeus, 1758)	Hydranassa caerulea	Ardeidae	Pelecaniformes	LC	Cuba	N/A	N/A	210-32	N/A	9324	N/A	1968	Mounted specimen	1
Egretta rufescens (Gmelin, 1789)	N/A	Ardeidae	Pelecaniformes	NT	Cuba	N/A	N/A	210-31	N/A	9323	N/A	1968	Mounted specimen	1
Egretta tricolor (Müller, 1776)	N/A	Ardeidae	Pelecaniformes	LC	Cuba	N/A	N/A	210-30	1968	9322	N/A	0.12.1968	Mounted specimen	1
Elaenia albiceps (D'Orbigny & Lafresnaye, 1837)	Elaenia albiceps	Tyrannidae	Passeriformes	LC	Argentina	El Bolsón, Río Negro	41°57.94'S, 71°32.13'W	519	1977	12159	229	1962-11-07	Skin	2
Elanoides forficatus (Linnaeus, 1758)	Elanoides forficatus	Accipitridae	Accipitriformes	LC	Argentina	Eldorado, Misiones	26°24.33'S, 54°37.95'W	564	1977	12204	274	1971-10-07	Mounted specimen	1
Emberiza cirlus Linnaeus, 1766	Emberiza cirlus	Emberizidae	Passeriformes	LC	Montenegro	Podgorica	N/A	N/A	N/A	N/A	N/A	0.7.1966	Mounted specimen	1
Enicognathus ferrugineus (Müller, 1776)	Microsittace ferruginea	Psittacidae	Psittaciformes	LC	Argentina	El Bolsón, Río Negro	41°57.94'S, 71°32.13'W	500	1977	12140	210	1972-06-03	Mounted specimen	1
Eriocnemis glaucopoides (d'Orbigny & Lafresnaye, 1838)	Trochilidae	Trochilidae	Caprimulgiformes	LC	Argentina?	N/A	N/A	551	1977	12191	261	N/A	Skin	2
Erythrura prasina (Sparrman, 1788)	Erythrura prasina	Estrildidae	Passeriformes	LC	N/A	N/A	N/A	118-6	1971	10453	143	N/A	Mounted specimen	1
Eudocimus albus (Linnaeus, 1758)	Eudocimus albus	Threskiornithidae	Pelecaniformes	LC	Cuba	N/A	N/A	211-5	1968	9367	N/A	1968	Mounted specimen	1
Eudocimus albus (Linnaeus, 1758)	Eudocimus albus	Threskiornithidae	Pelecaniformes	LC	Cuba	N/A	N/A	211-6	1968	9368	N/A	1968	Mounted specimen	1
Eudromia elegans Geoffroy Saint-Hilaire, 1832	Eudromia elegans	Tinamidae	Struthioniformes	LC	Argentina	Camarones, Chubut	44°47.90'S, 65°42.73'W	509	1977	12149	219	1972-06-06	Skin	2
Eudromia elegans Geoffroy Saint-Hilaire, 1832	Eudromia elegans	Tinamidae	Struthioniformes	LC	Argentina	Camarones, Chubut	44°47.90'S, 65°42.73'W	526	1977	12166	236	1971-11-19	Skin	2
Eudromia elegans Geoffroy Saint-Hilaire, 1832	Eudromia elegans	Tinamidae	Struthioniformes	LC	Argentina	Camarones, Chubut	44°47.90'S, 65°42.73'W	527	1977	12167	237	1971-11-19	Skin	2
Euplectes franciscanus (Isert, 1789)	Euplectes girowii	Ploceidae	Passeriformes	LC	N/A	N/A	N/A	N/A	N/A	N/A	N/A	N/A	Mounted specimen	1
Euplectes franciscanus (Isert, 1789)	Euplectes oryx	Ploceidae	Passeriformes	LC	N/A	N/A	N/A	N/A	N/A	N/A	N/A	N/A	Mounted specimen	1
Falco sparverius Linnaeus, 1758	Falco sparverius	Falconidae	Falconiformes	LC	Argentina	El Bolsón, Río Negro	41°57.94'S, 71°32.13'W	501	1977	12141	211	1972-02-11	Skin	2
Falco sparverius Linnaeus, 1758	Falco sparverius	Falconidae	Falconiformes	LC	Argentina	El Bolsón, Río Negro	41°57.94'S, 71°32.13'W	502	1977	12142	212	1972-02-10	Skin	2
Falco sparverius Linnaeus, 1758	Falco sparverius	Falconidae	Falconiformes	LC	Cuba	N/A	N/A	210-1	N/A	9293	N/A	0.12.1968	Mounted specimen	1
Falco sparverius Linnaeus, 1758	Falco femoralis	Falconidae	Falconiformes	LC	Cuba	N/A	N/A	210-2	N/A	9294	N/A	0.12.1968	Mounted specimen	1
Falco sparverius Linnaeus, 1758	Falco sparverius	Falconidae	Falconiformes	LC	Cuba	N/A	N/A	210-3	N/A	9295	N/A	0.12.1968	Mounted specimen	1
Fratercula arctica (Linnaeus, 1758)*	Fratercula arctica	Alcidae	Charadriiformes	VU	N/A	N/A	N/A	N/A	N/A	N/A	N/A	N/A	Mounted specimen	1
Fratercula arctica (Linnaeus, 1758)*	Fratercula arctica	Alcidae	Charadriiformes	VU	N/A	N/A	N/A	N/A	N/A	N/A	N/A	N/A	Mounted specimen	1
Fratercula arctica (Linnaeus, 1758)*	Fratercula arctica	Alcidae	Charadriiformes	VU	N/A	N/A	N/A	N/A	N/A	N/A	N/A	N/A	Mounted specimen	2
Fulmarus glacialis (Linnaeus, 1761)	Fulmarus glacialis	Procellariidae	Procellariiformes	LC	N/A	N/A	N/A	69	1970	10059	149	N/A	Mounted specimen	1
Fulmarus glacialis (Linnaeus, 1761)	Fulmarus glacialis	Procellariidae	Procellariiformes	LC	N/A	N/A	N/A	70	1970	10060	150	N/A	Mounted specimen	1
Gallinago gallinago (Linnaeus, 1758)	Gallinago gallinago	Scolopacidae	Charadriiformes	LC	N/A	N/A	N/A	N/A	N/A	N/A	N/A	N/A	Skin	2
Gallinago paraguaiae (Vieillot, 1816)	Capella paraguaiae	Scolopacidae	Charadriiformes	LC	Argentina	El Bolsón, Río Negro	41°57.94'S, 71°32.13'W	497	1977	12137	207	1972-04-24	Skin	2
Gavia immer (Brünnich, 1764)	Gavia immer	Gaviidae	Gaviiformes	LC	Denmark	N/A	N/A	70	1971	10384	63	N/A	Mounted specimen	1
Gelochelidon nilotica (Gmelin, 1789)	Gelochelidon nilotica	Sternidae	Charadriiformes	LC	Denmark	N/A	N/A	115-1	1971	10440	80	N/A	Mounted specimen	1
Geopelia cuneata (Latham, 1801)	Geopelia cuneata	Columbidae	Columbiformes	LC	Australia	N/A	N/A	567	1977	12207	277	N/A	Mounted specimen	2
Geothlypis trichas (Linnaeus, 1766)	Geothlypis trichas	Parulidae	Passeriformes	LC	Cuba	N/A	N/A	101-5	1968	8970	N/A	1968	Mounted specimen	1
Geothlypis trichas (Linnaeus, 1766)	Geothlypis trichas	Parulidae	Passeriformes	LC	Cuba	N/A	N/A	210-60	1968	9352	N/A	0.12.1968	Mounted specimen	2
Geothlypis trichas (Linnaeus, 1766)	Geothlypis trichas	Parulidae	Passeriformes	LC	Cuba	N/A	N/A	211-18	N/A	9380	N/A	1968	Mounted specimen	1
Geotrygon montana (Linnaeus, 1758)	Geotrygon montana	Columbidae	Columbiformes	LC	Cuba?	N/A	N/A	N/A	N/A	N/A	N/A	1968?	Skin	2
Geranoaetus polyosoma (Quoy & Gaimard, 1824)	Buteo polyosoma	Accipitridae	Accipitriformes	LC	Argentina	El Hoyo, Chubut	42°03.88'S, 71°31.20'W	510	1977	12150	220	1972-05-22	Skin	2
Glareola pratincola (Linnaeus, 1766)	Glareola pratincola	Glareolidae	Charadriiformes	LC	Hungary	Dög-halom	N/A	102-1	1968	8976	253	1968-05-24	Mounted specimen	1
Glaucidium brasilianum (Gmelin, 1788)	Glaucidium brasilianum	Strigidae	Strigiformes	LC	Argentina	El Bolsón, Río Negro	41°57.94'S, 71°32.13'W	439	1977	12079	150	1971-07-03	Skin	2
Glaucidium brasilianum (Gmelin, 1788)	Glaucidium brasilianum	Strigidae	Strigiformes	LC	Argentina	N/A	N/A	115-3	1971	10442	18	N/A	Mounted specimen	1
Glaucidium siju (d'Orbigny, 1839)	Glaucidum siju	Strigidae	Strigiformes	LC	Cuba	N/A	N/A	210-4	1968	9296	N/A	1968	Mounted specimen	1
Gnorimopsar chopi (Vieillot, 1819)	Gnorimopsar chopi	Icteridae	Passeriformes	LC	Argentina	Magdalena, Buenos Aires	35°04.83'S, 57°31.05'W	433	1977	12073	144	1971-09-26	Skin	2
Gnorimopsar chopi (Vieillot, 1819)	N/A	Icteridae	Passeriformes	LC	Argentina?	N/A	N/A	N/A	N/A	N/A	C/45	N/A	Skin	2
Grallina cyanoleuca (Latham, 1801)	N/A	Grallinidae	Passeriformes	LC	Australia	N/A	N/A	N/A	1969	9595	63	N/A	Mounted specimen	2
Graydidascalus brachyurus (Kuhl, 1820)	Graydidasculus brachyurus	Psittacidae	Psittaciformes	LC	Cuba	N/A	N/A	111-2	1968	9002	N/A	0.4.1968	Mounted specimen	1
Gyps africanus Salvadori, 1865	N/A	Accipitridae	Accipitriformes	LC	Africa	N/A	N/A	139	1969	9691	168	N/A	Mounted specimen	1
Haematopus ater Vieillot & Oudart, 1825	Haematopus ater	Haematopodidae	Charadriiformes	LC	Argentina	Punta Loma, Chubut	N/A	65	1971	10379	16	1970-05-08	Mounted specimen	1
Haematopus ater Vieillot, 1825	Haematopus ater	Haematopodidae	Charadriiformes	LC	Argentina	Camarones, Chubut	44°47.90'S, 65°42.73'W	507	1977	12147	217	1972-05-27	Skin	2
Haematopus leucopodus Garnot, 1826	Haematopus leucopodus	Haematopodidae	Charadriiformes	LC	Argentina	Camarones, Chubut	44°47.90'S, 65°42.73'W	508	1977	12148	218	1972-05-20	Skin	2
Haliaeetus albicilla (Linnaeus, 1758)	Haliaeetus albicilla	Accipitridae	Accipitriformes	LC	Hungary	N/A	N/A	312	1968	8766	412	1967	Mounted specimen	1
Hemithraupis guira (Linnaeus, 1766)	Hemithraupis guira	Thraupidae	Passeriformes	LC	Argentina	Lanuse, Misiones	25° 58.88'S; 54° 15.65'W	424	1977	12064	135	1971-09-09	Skin	2
Hemithraupis guira (Linnaeus, 1766)	Hemithraupis guira	Thraupidae	Passeriformes	LC	Argentina	Wanda, Misiones	N/A	426	1977	12066	137	1971-08-11	Skin	2
Himantopus himantopus (Linnaeus, 1758)	Himantopus himantopus	Recurvirostridae	Charadriiformes	LC	Cuba	N/A	N/A	211-10	1968	9372	N/A	1968	Mounted specimen	1
Himantopus himantopus (Linnaeus, 1758)	Himantopus himantopus	Recurvirostridae	Charadriiformes	LC	N/A	N/A	N/A	N/A	N/A	N/A	N/A	N/A	Mounted specimen	1
Histrionicus histrionicus (Linnaeus, 1758)	Histrionicus histrionicus	Anatidae	Anseriformes	LC	N/A	N/A	N/A	119	1970	10166	170	N/A	Mounted specimen	1
Hydrobates pelagicus (Linnaeus, 1758)	Hydrobates pelagicus	Hydrobatidae	Procellariiformes	LC	N/A	N/A	N/A	120-4	1970	10170	174	N/A	Mounted specimen	1
Hydrocoloeus minutus Pallas, 1776	Larus minutus	Laridae	Charadriiformes	LC	N/A	N/A	N/A	N/A	N/A	N/A	N/A	N/A	Mounted specimen	1
Hydroprogne caspia (Pallas, 1770)	Caspian tern	Laridae	Charadriiformes	LC	N/A	N/A	N/A	447-2	1957	374	N/A	N/A	Mounted specimen	2
Hydroprogne caspia (Pallas, 1770)	Hydroprogne tschegrava	Laridae	Charadriiformes	LC	N/A	N/A	N/A	N/A	N/A	N/A	N/A	N/A	Mounted specimen	1
Hylatomus lineatus (Linnaeus, 1766)	N/A	Picidae	Piciformes	LC	Argentina	Delicia, Eldorado, Misiónes	26°23.99'S, 54°37.04'W	453	1977	12093	164	1971-08-27	Mounted specimen	1
Hymenops perspicillatus (Gmelin, 1789) (?)	N/A	Tyrannidae	Passeriformes	LC	Argentina?	N/A	N/A	216-9	1968	9443	N/A	1968?	Mounted specimen	2
Chalcophaps indica (Linnaeus, 1758)	N/A	Columbidae	Columbiformes	LC	N/A	N/A	N/A	583	1977	12223	293	N/A	Mounted specimen	2
Charadrius falklandicus Latham, 1790	Charadrius falklandicus	Charadriidae	Charadriiformes	LC	Argentina	Camarones, Chubut	44°47.90'S, 65°42.73'W	494	1977	12134	204	1972-05-28	Skin	2
Charadrius falklandicus Latham, 1790	Charadrius falklandicus	Charadriidae	Charadriiformes	LC	Argentina	Punta Loma, Chubut	N/A	512	1977	12152	222	1970-05-11	Skin	2
Charadrius falklandicus Latham, 1790	Charadrius falklandicus	Charadriidae	Charadriiformes	LC	Argentina	Punta Loma, Chubut	N/A	513	1977	12153	223	1970-05-11	Skin	2
Charadrius vociferus Linnaeus, 1758	Charadrius vociferus	Charadriidae	Charadriiformes	LC	Cuba	N/A	N/A	210-15	1968	9307	N/A	0.12.1968	Mounted specimen	1
Chauna torquata (Oken, 1816)	Chauna torquata	Anhimidae	Anseriformes	LC	Argentina	El Espinillo, Formosa	24°58.80'S, 58°33.11'W	468	1977	12108	178	1972-08-11	Skin	2
Chionis albus (Gmelin, 1789)	Chionis alba	Chionidae	Charadriiformes	LC	Argentina	Punta Tombo, Chubus	N/A	461	1977	12101	171	1969-05-10	Skin	2
Chionis albus (Gmelin,1789)	Chyonis alba	Chionidae	Charadriiformes	LC	Argentina	Camarones, Chubut	44°47.90'S, 65°42.73'W	540	1977	12180	250	1972-05-28	Mounted specimen	1
Chiroxiphia caudata (Shaw & Nodder, 1793)	Chiroxiphia caudata	Pipridae	Passeriformes	LC	Argentina	Lanuse, Misiones	25° 58.88'S; 54° 15.65'W	427	1977	12067	138	1971-08-28	Mounted specimen	1
Chloephaga picta (Gmelin, 1789)	Chloephaga picta	Anatidae	Anseriformes	LC	Argentina	Camarones, Chubut	44°47.90'S, 65°42.73'W	465	1977	12105	175	1969-06-05	Skin	2
Chloephaga picta (Gmelin, 1789)	Chloephaga picta	Anatidae	Anseriformes	LC	Argentina	Cushamen, Chubut	42°21.99'S, 71°02.00'W	464	1977	12104	174	1971-11-11	Skin	2
Chlorostilbon forficatus Ridgway, 1885/canivetii (Lesson, 1832)	Trochilidae	Trochilidae	Caprimulgiformes	LC	N/A	N/A	N/A	N/A	N/A	N/A	N/A	N/A	Mounted specimen	1
Chlorostilbon ricordii (Gervais, 1835)	Trochilidae	Trochilidae	Caprimulgiformes	LC	Cuba	N/A	N/A	101-1	1968	8966	N/A	0.4.1968	Mounted specimen	2
Chlorostilbon ricordii (Gervais, 1835)	Trochilidae	Trochilidae	Caprimulgiformes	LC	Cuba	N/A	N/A	210-19	1968	9381	N/A	0.12.1968	Mounted specimen	1
Chlorostilbon ricordii (Gervais, 1835)	Trochilidae	Trochilidae	Caprimulgiformes	LC	Cuba?	N/A	N/A	581	1977	12221	291	1968?	Mounted specimen	2
Chroicocephalus ridibundus (Linnaeus, 1766)	Gull	Laridae	Charadriiformes	LC	N/A	N/A	N/A	450	1957	377	131	N/A	Mounted specimen	2
Chrysococcyx caprius (Boddaert, 1783)	N/A	Cuculidae	Cuculiformes	LC	N/A	N/A	N/A	N/A	N/A	N/A	N/A	N/A	Mounted specimen	2
Chrysolophus pictus (Linnaeus, 1758)	Chrysolophus pictus	Phasianidae	Galliformes	LC	N/A	N/A	N/A	116	1964	6033	N/A	N/A	Mounted specimen	1
Icterus galbula (Linnaeus, 1758)	N/A	Icteridae	Passeriformes	LC	N/A	N/A	N/A	572	1977	12212	282	N/A	Mounted specimen	2
Icterus melanopsis (Wagler, 1829)	Icterus dominicensis	Icteridae	Passeriformes	LC	Cuba	N/A	N/A	188-1	N/A	9208	N/A	0.6.1968	Mounted specimen	1
Icterus melanopsis (Wagler, 1829)	Icterus dominicensis	Icteridae	Passeriformes	LC	Cuba	N/A	N/A	210-53	N/A	9345	N/A	1968	Mounted specimen	1
Icterus melanopsis (Wagler, 1829)	Icterus sp.	Icteridae	Passeriformes	LC	Cuba	N/A	N/A	211-21	N/A	9383	N/A	0.12.1968	Mounted specimen	1
Icterus melanopsis (Wagler, 1829)	Icterus sp.	Icteridae	Passeriformes	LC	Cuba?	N/A	N/A	N/A	N/A	N/A	N/A	1968?	Mounted specimen	1
Icterus melanopsis (Wagler, 1829)	Icterus sp.	Icteridae	Passeriformes	LC	Cuba?	N/A	N/A	N/A	N/A	N/A	N/A	1968?	Mounted specimen	1
Ictinia plumbea (Gmelin, 1788)	Ictinia plumbea	Accipitridae	Accipitriformes	LC	Argentina	Delicia, Eldorado, Misiónes	26°23.99'S, 54°37.04'W	478	1977	12118	188	1971-09-18	Skin	2
Ictinia plumbea (Gmelin, JF, 1788)	Ictina palumbea	Accipitridae	Accipitriformes	LC	Argentina	Delicia, Eldorado, Misiónes	26°23.99'S, 54°37.04'W	455	1977	12095	166	1969-09-18	Skin	2
Jacana spinosa (Linnaeus, 1758)	Jacana spinosa	Jacanidae	Charadriiformes	LC	Cuba	N/A	N/A	210-25	1968	9317	N/A	0.12.1968	Mounted specimen	1
Jacana spinosa (Linnaeus, 1758)	Jacana spinosa	Jacanidae	Charadriiformes	LC	Cuba	N/A	N/A	210-26	1968	9318	N/A	0.12.1968	Mounted specimen	1
Jacana spinosa (Linnaeus, 1758)	Jacana spinosa	Jacanidae	Charadriiformes	LC	Cuba?	N/A	N/A	N/A	N/A	N/A	N/A	1968?	Mounted specimen	1
Jacana spinosa (Linnaeus, 1758)	N/A	Jacanidae	Charadriiformes	LC	Cuba?	N/A	N/A	N/A	N/A	N/A	C/21	1968?	Skin	2
Lagopus lagopus (Linnaeus, 1758)	Lagopus lagopus	Phasianidae	Galliformes	LC	N/A	N/A	N/A	68-5	1970	10054	154	N/A	Mounted specimen	2
Lagopus lagopus (Linnaeus, 1758)*	Lagopus lagopus	Phasianidae	Galliformes	LC	N/A	N/A	N/A	N/A	N/A	N/A	N/A	N/A	Mounted specimen	1
Lagopus lagopus (Linnaeus, 1758)*	Lagopus lagopus	Phasianidae	Galliformes	LC	N/A	N/A	N/A	N/A	N/A	N/A	N/A	N/A	Mounted specimen	1
Lagopus muta (Montin, 1776)	Lagopus mutus	Phasianidae	Galliformes	LC	N/A	N/A	N/A	68-3	1970	10052	152	N/A	Mounted specimen	1
Lamprotornis caudatus (Müller, 1776)	Dicrurus adsimilis	Sturnidae	Passeriformes	LC	N/A	N/A	N/A	N/A	N/A	N/A	N/A	N/A	Mounted specimen	1
Lamprotornis superbus Rüppell, 1845	N/A	Sturnidae	Passeriformes	LC	N/A	N/A	N/A	575	1977	12215	285	N/A	Mounted specimen	2
Laniarius barbarus (Linnaeus, 1766)	Laniarius erythrogaster	Malaconotidae	Passeriformes	LC	N/A	N/A	N/A	N/A	N/A	N/A	N/A	N/A	Mounted specimen	1
Lanius senator Linnaeus, 1758	Lanius senator	Laniidae	Passeriformes	LC	N/A	N/A	N/A	N/A	N/A	N/A	N/A	N/A	Mounted specimen	1
Larus argentatus Pontoppidan, 1763	Larus argentatus	Laridae	Charadriiformes	LC	Germany	Hiddensee	54°33.01'N, 13°06.27'E	472	1977	12112	182	1971-10-25	Skin	2
Larus argentatus Pontoppidan, 1763 / smithsonianus Coues, 1862	N/A	Laridae	Charadriiformes	LC	Denmark	Greenland	N/A	116-2	1970	10162	186	N/A	Mounted specimen	2
Larus dominicanus Lichtenstein, 1823	Larus marinus	Laridae	Charadriiformes	LC	Argentina	Camarones, Chubut	44°47.90'S, 65°42.73'W	528	1977	12168	238	1971-11-17	Skin	2
Larus dominicanus Lichtenstein, 1823	Larus marinus	Laridae	Charadriiformes	LC	Argentina	Camarones, Chubut	44°47.90'S, 65°42.73'W	538	1977	12178	248	1972-05-20	Skin	2
Larus fuscus Linnaeus, 1758	Larus fuscus	Laridae	Charadriiformes	LC	Denmark	N/A	N/A	71	1971	10385	32	N/A	Mounted specimen	2
Larus fuscus Linnaeus, 1758	Larus fuscus	Laridae	Charadriiformes	LC	N/A	N/A	N/A	204-1	1970	10257	329	N/A	Mounted specimen	1
Larus marinus Linnaeus, 1758	Larus marinus	Laridae	Charadriiformes	LC	Argentina	Camarones, Chubut	44°47.90'S, 65°42.73'W	524	1977	12164	234	1971-11-17	Skin	2
Larus marinus Linnaeus, 1758	Larus marinus	Laridae	Charadriiformes	LC	Germany	Hiddensee	54°33.01'N, 13°06.27'E	623	1980	16182	24	1979-05-02	Mounted specimen	1
Larus marinus Linnaeus, 1758	Larus marinus	Laridae	Charadriiformes	LC	N/A	N/A	N/A	N/A	N/A	N/A	N/A	N/A	Mounted specimen	2
Larus scoresbii (Traill, 1823)	Gabianus scoresbyi	Laridae	Charadriiformes	LC	Argentina	N/A	N/A	113-2	1971	10435	24	N/A	Mounted specimen	1
Larus scoresbii (Traill, 1823)	Gabianus scoresbyi	Laridae	Charadriiformes	LC	Argentina	N/A	N/A	62	1971	10376	15	N/A	Mounted specimen	1
Lathrotriccus euleri (Cabanis, 1868) (?)	N/A	Tyrannidae	Passeriformes	LC	Argentina	Eldorado, Misiones	26°24.33'S, 54°37.95'W	495	1977	12135	205	1972-08-16	Skin	2
Leiothrix lutea (Scopoli, 1786)	Leiothrix lutea	Timaliidae	Passeriformes	LC	China	South China, Himalayas	N/A	118-4	1971	10451	141	N/A	Mounted specimen	1
Leistes defilippii (Bonaparte, 1850)	Pezites militaris	Icteridae	Passeriformes	VU	Argentina	El Hoyo, Chubut	42°03.88'S, 71°31.20'W	498	1977	12138	208	1972-05-04	Skin	2
Lepidopyga coeruleogularis (Gould, 1851) (?)	Calipte helenae	Trochilidae	Caprimulgiformes	LC	N/A	N/A	N/A	N/A	N/A	N/A	N/A	N/A	Mounted specimen	1
Lesbia victoriae (Bourcier & Mulsant, 1846)	Lesbia victoriae	Trochilidae	Caprimulgiformes	LC	N/A	N/A	N/A	N/A	N/A	N/A	N/A	N/A	Mounted specimen	1
Limosa lapponica (Linnaeus, 1758)*	Limosa lapponica	Scolopacidae	Charadriiformes	NT	N/A	N/A	N/A	N/A	N/A	N/A	N/A	N/A	Mounted specimen	1
Lonchura atricapilla (Vieillot, 1807)	Lonchura malacca	Estrildidae	Passeriformes	LC	India	Himalayas	N/A	118-2	1971	10449	139	N/A	Mounted specimen	1
Lonchura oryzivora (Linnaeus, 1758)	Padda oryzivora	Estrildidae	Passeriformes	VU	N/A	N/A	N/A	211-1	1969	9886	190	1969-12-02	Mounted specimen	1
Lophodytes cucullatus (Linnaeus, 1758)	Mergus sp.	Anatidae	Anseriformes	LC	Canada	N/A	N/A	155	1968	9146	264	N/A	Mounted specimen	1
Lophodytes cucullatus (Linnaeus, 1758)	Mergus cucullatus	Anatidae	Anseriformes	LC	Canada	N/A	N/A	622	1980	16181	23	1980	Mounted specimen	1
Lophonetta specularioides King, 1828	Lophonetta specularioides	Anatidae	Anseriformes	LC	Argentina	Camarones, Chubut	44°47.90'S, 65°42.73'W	539	1977	12179	249	1972-05-27	Skin	2
Lophonetta specularioides King, 1828	Lophonetta specularioides	Anatidae	Anseriformes	LC	Argentina	Cushamen, Chubut	42°21.99'S, 71°02.00'W	463	1977	12103	173	1971-10-30	Skin	2
Megaceryle alcyon (Linnaeus, 1758)	Megaceryle alcyon	Alcedinidae	Coraciiformes	LC	Cuba	N/A	N/A	210-5	1968	9297	N/A	1968	Mounted specimen	1
Megaceryle alcyon (Linnaeus, 1758)	Megaceryle alcyon	Alcedinidae	Coraciiformes	LC	Cuba?	N/A	N/A	N/A	N/A	N/A	N/A	1968?	Mounted specimen	1
Megascops choliba (Vieillot, 1817)	Otus choliba	Strigidae	Strigiformes	LC	Argentina	Eldorado Misiones	26°24.33'S, 54°37.95'W	530	1977	12170	240	1971-07-21	Mounted specimen	2
Melanerpes flavifrons (Vieillot, 1818)	Trisurus flavifrons	Picidae	Piciformes	LC	Argentina	Eldorado, Misiones	26°24.33'S, 54°37.95'W	436	1977	12076	147	1971-10-07	Mounted specimen	1
Melanerpes superciliaris (Temminck, 1827)	Centurus superciliaris	Picidae	Piciformes	LC	Cuba	N/A	N/A	176-1	1968	9181	N/A	0.4.1968	Mounted specimen	1
Melanerpes superciliaris (Temminck, 1827)	Centurus superciliaris	Picidae	Piciformes	LC	Cuba	N/A	N/A	177-1	1968	9184	N/A	0.4.1968	Mounted specimen	1
Melanitta fusca (Linnaeus, 1758)	Melanitta fusca	Anatidae	Anseriformes	VU	Germany	Hiddensee	54°33.01'N, 13°06.27'E	98-4	1962	5019	N/A	1962-03-14	Mounted specimen	1
Melanitta nigra (Linnaeus, 1758)	Melanitta nigra	Anatidae	Anseriformes	LC	Germany	Hiddensee	54°33.01'N, 13°06.27'E	68-9	1970	10058	156	1970-03-24	Mounted specimen	1
Melophus lathami (Gray, 1831)	N/A	Emberizidae	Passeriformes	LC	N/A	N/A	N/A	558	1977	12198	268	N/A	Mounted specimen	2
Melopsittacus undulatus (Shaw, 1805)	Budgerigar	Psittacidae	Psittaciformes	LC	N/A	N/A	N/A	N/A	1981	N/A	13	1981-06-10	Mounted specimen	2
Melopsittacus undulatus (Shaw, 1805)	Melopsitacus undulata	Psittacidae	Psittaciformes	LC	Slovakia	Bardejov	49°17.62'N, 21°16.53'E	39-2	1981	16914	9	1981-03-22	Mounted specimen	2
Merganetta armata Gould, 1841	Merganetta armata	Anatidae	Anseriformes	LC	Argentina	El Bolsón, Río Negro	41°57.94'S, 71°32.13'W	475	1977	12115	185	1969-09-10	Skin	2
Mergus albellus (Linnaeus, 1758)	Mergus albellus	Anatidae	Anseriformes	LC	N/A	N/A	N/A	N/A	N/A	N/A	N/A	N/A	Mounted specimen	1
Mergus albellus (Linnaeus, 1758)	Mergus albellus	Anatidae	Anseriformes	LC	N/A	N/A	N/A	N/A	N/A	N/A	N/A	N/A	Mounted specimen	1
Mergus serrator Linnaeus, 1758	Mergus serrator	Anatidae	Anseriformes	LC	Germany	Hiddensee	54°33.01'N, 13°06.27'E	280	1979	12746	51	1979	Mounted specimen	1
Merops cyanophrys (Cabanis & Heine, 1860)	Melittophagus pusillus	Meropidae	Coraciiformes	LC	N/A	N/A	N/A	N/A	N/A	N/A	N/A	N/A	Mounted specimen	1
Merops oreobates (Sharpe, 1892)	N/A	Meropidae	Coraciiformes	LC	N/A	N/A	N/A	582	1977	12222	292	N/A	Mounted specimen	2
Merops variegatus Vieillot, 1818	Melittophagus variegatus	Meropidae	Coraciiformes	LC	N/A	N/A	N/A	N/A	N/A	N/A	N/A	N/A	Mounted specimen	1
Mimus polyglottos (Linnaeus, 1758)	Mimus polyglottus	Mimidae	Passeriformes	LC	Cuba	N/A	N/A	210-50	N/A	9342	N/A	1968	Mounted specimen	1
Mimus polyglottos (Linnaeus, 1758)	Mimus polyglottus	Mimidae	Passeriformes	LC	Cuba	N/A	N/A	211-22	N/A	9384	N/A	1968	Mounted specimen	1
Mniotilta varia (Linnaeus, 1766)	Mniotilta varia	Parulidae	Passeriformes	LC	Cuba	N/A	N/A	211-13	1968	9375	N/A	1968	Mounted specimen	1
Mniotilta varia (Linnaeus, 1766)	Mniotilta varia	Parulidae	Passeriformes	LC	Cuba?	N/A	N/A	N/A	N/A	N/A	N/A	1968?	Mounted specimen	1
Mniotilta varia (Linnaeus, 1766)	Mniotilta varia	Parulidae	Passeriformes	LC	Cuba?	N/A	N/A	N/A	N/A	N/A	N/A	1968?	Mounted specimen	1
Molothrus bonariensis (Gmelin, 1789)	Molothrus bonariensis	Icteridae	Passeriformes	LC	Argentina	El Bolsón, Río Negro	41°57.94'S, 71°32.13'W	216-19	1970	9453	189	1963-03-14	Mounted specimen	2
Molothrus bonariensis (Gmelin, 1789)	Molothrus bonariensis	Icteridae	Passeriformes	LC	Argentina	Magdalena, Buenos Aires	35°04.83'S, 57°31.05'W	431	1977	12071	142	1971-09-26	Skin	2
Monticola saxatilis (Linnaeus, 1766)	Monticola saxatilis	Turdidae	Passeriformes	LC	Romania	Mediaș	46°09.86'N, 24°21.17'E	205	1970	10260	245	1970-05-19	Mounted specimen	1
Monticola solitarius (Linnaeus, 1758)	Monticola solitarius	Turdidae	Passeriformes	LC	Spain	N/A	N/A	557	1977	12197	267	N/A	Mounted specimen	1
Morus bassanus (Linnaeus, 1758)	Sulla basana	Sulidae	Suliformes	LC	N/A	N/A	N/A	163-2	1970	10238	312	N/A	Mounted specimen	1
Musophaga violacea Isert, 1789	Musophaga violacea	Musophagidae	Musophagiformes	LC	Africa	N/A	N/A	83-1	1971	10399	145	0.12.1970	Mounted specimen	1
Myiarchus swainsoni Cabanis & Heine, 1859	Myiarchus swainsoni	Tyrannidae	Passeriformes	LC	Argentina	Delicia, Eldorado, Misiónes	26°23.99'S, 54°37.04'W	434	1977	12074	145	1971-10-20	Skin	2
Myiarchus sagrae (Gundlach, 1852)	Myiarchus stolidus	Tyrannidae	Passeriformes	LC	Cuba?	N/A	N/A	N/A	N/A	N/A	N/A	1968?	Mounted specimen	1
Netta rufina (Pallas, 1773)	Netta rufina	Anatidae	Anseriformes	LC	N/A	N/A	N/A	N/A	N/A	N/A	N/A	N/A	Mounted specimen	1
Netta rufina (Pallas, 1773)	Netta rufina	Anatidae	Anseriformes	LC	N/A	N/A	N/A	N/A	N/A	N/A	N/A	N/A	Mounted specimen	1
Numenius arquata (Linnaeus, 1758)	Numenius arquatus	Scolopacidae	Charadriiformes	NT	N/A	N/A	N/A	N/A	N/A	N/A	N/A	N/A	Mounted specimen	1
Numenius phaeopus (Linnaeus, 1758)	Numenius phaeopus	Scolopacidae	Charadriiformes	LC	N/A	N/A	N/A	N/A	N/A	N/A	N/A	N/A	Mounted specimen	1
Nyctanassa violacea (Linnaeus, 1758)	Nyctanassa violacea	Ardeidae	Pelecaniformes	LC	Cuba	N/A	N/A	210-27	1968	9319	N/A	0.12.1968	Mounted specimen	1
Nymphicus hollandicus (Kerr, 1792)	Nymphicus hollandicus	Cacatuidae	Psittaciformes	LC	Australia	N/A	N/A	112-1	1971	10430	134	0.12.1971	Mounted specimen	2
Oreopholus ruficollis (Wagler, 1829)	Oreopholus ruficollis	Charadriidae	Charadriiformes	LC	Argentina	Fofo Cahuel, Chubut	42°24.25'S, 70°31.91'W	481	1977	12121	191	1971-12-08	Skin	2
Orthotomus sutorius (Pennant, 1769)	N/A	Cisticolidae	Passeriformes	LC	India	Jaipur, Rajasthan	26°53.92'N, 75°47.56'E	160-7	1970	10232	197	0.5.1970	Mounted specimen	2
Oxyura jamaicensis (Gmelin, 1789)	Oxyura jamaicensis	Anatidae	Anseriformes	LC	Cuba	N/A	N/A	211-3	1968	9365	N/A	1968	Mounted specimen	1
Oxyura leucocephala (Scopoli, 1769)	Oxyura leucocephala	Anatidae	Anseriformes	EN	Hungary	Soltvadkert	N/A	99	1962	5020	N/A	1960-06-08	Mounted specimen	1
Oxyura vittata (Philippi, 1860)	Oxyura australis	Anatidae	Anseriformes	LC	Argentina	Cholila, Chubut	42°30.51'S, 71°25.73'W	474	1977	12114	184	1972-04-23	Skin	2
Pagophila eburnea (Phipps, 1774)	Pagophila eburnea	Laridae	Charadriiformes	NT	N/A	N/A	N/A	570	1977	12210	280	N/A	Mounted specimen	1
Pandion haliaetus (Linnaeus, 1758)	Pandion haliaetus	Pandionidae	Accipitriformes	LC	N/A	N/A	N/A	N/A	N/A	N/A	N/A	N/A	Mounted specimen	1
Pardirallus sanguinolentus (Swainson, 1838)	Rallus sanguinolentus	Rallidae	Gruiformes	LC	Argentina	N/A	N/A	553	1977	12193	263	1966-08-07	Mounted specimen	1
Parkesia noveboracensis (Gmelin, 1789)	Seiurus noveboracensis	Parulidae	Passeriformes	LC	Cuba?	N/A	N/A	N/A	N/A	N/A	N/A	1968?	Mounted specimen	1
Parkesia noveboracensis (Gmelin, 1789)	Seiurus noveboracensis	Parulidae	Passeriformes	LC	Cuba?	N/A	N/A	N/A	N/A	N/A	N/A	1968?	Mounted specimen	1
Parula pitiayumi (Vieillot, 1817)	Phyllomyias fasciatus	Parulidae	Passeriformes	LC	Argentina	Eldorado, Misiones	26°24.33'S, 54°37.95'W	428	1977	12068	139	1971-09-23	Skin	2
Passerina leclancherii Lafresnaye, 1840	Passerina leclancherii	Cardinalidae	Passeriformes	LC	Mexico	N/A	N/A	118-5	1971	10452	142	N/A	Mounted specimen	2
Patagioenas leucocephala Linnaeus, 1758	Columba leucocephala	Columbidae	Columbiformes	NT	Cuba	N/A	N/A	210-47	1968	9339	N/A	0.12.1968	Mounted specimen	1
Patagioenas leucocephala Linnaeus, 1758	Columba leucocephala	Columbidae	Columbiformes	NT	Cuba	N/A	N/A	210-48	1968	9340	N/A	0.12.1968	Mounted specimen	1
Pelecanus occidentalis Linnaeus, 1766	Pelecanus occidentalis	Pelecanidae	Pelecaniformes	LC	Cuba	N/A	N/A	211-12	1968	9374	N/A	1968	Mounted specimen	1
Pelecanus onocrotalus Linnaeus, 1758	Pelecanus onocrotalus	Pelecanidae	Pelecaniformes	LC	Romania	Danube delta	45°12.23'N, 29°20.62'E	201	1970	10252	335	1969	Mounted specimen	1
Perisoreus infaustus (Linnaeus, 1758)	Perisoreus infaustus	Corvidae	Passeriformes	LC	Norway	N/A	N/A	203-2	1970	10256	336	N/A	Mounted specimen	1
Phaethornis pretrei (Lesson & Delattre, 1839) / eurynome (Lesson, 1832)	Trochilidae	Trochilidae	Caprimulgiformes	LC	Argentina	Eldorado Misiones	26°24.33'S, 54°37.95'W	547	1977	12187	257	1972-08-17	Skin	2
Phalacrocorax aristotelis (Linnaeus, 1761)	Phalacrocorax aristotelis	Phalacrocoracidae	Suliformes	LC	N/A	N/A	N/A	202-1	1970	10253	333	N/A	Mounted specimen	1
Phalacrocorax atriceps King, 1828	Phalacrocorax atriceps	Phalacrocoracidae	Suliformes	LC	Argentina	Camarones, Chubut	44°47.90'S, 65°42.73'W	537	1977	12177	247	1972-05-28	Skin	2
Phalacrocorax brasilianus (Gmelin, 1789)	Phalacrocorax brasilianus	Phalacrocoracidae	Suliformes	LC	Argentina	Camarones, Chubut	44°47.90'S, 65°42.73'W	535	1977	12175	245	1972-05-27	Skin	2
Phalacrocorax brasilianus (Gmelin, 1789)	Phalacrocorax brasilianus	Phalacrocoracidae	Suliformes	LC	Cuba	Corne de Agna dulce	N/A	531	1977	12171	241	1968?	Skin	2
Phalacrocorax brasilianus (Gmelin, 1789)	Phalacrocorax pelagicus	Phalacrocoracidae	Suliformes	LC	Cuba	N/A	N/A	211-11	1968	9373	N/A	1968	Mounted specimen	1
Phalacrocorax carbo (Linnaeus, 1758)	Phalacrocorax carbo	Phalacrocoracidae	Suliformes	LC	N/A	N/A	N/A	N/A	N/A	N/A	N/A	N/A	Mounted specimen	1
Phalacrocorax magellanicus (Gmelin, 1789)	Phalacrocorax magellanicus	Phalacrocoracidae	Suliformes	LC	Argentina	Dos Posos, Chubut	43°53.92'S, 65°24.79'W	529	1977	12169	239	1971-11-06	Skin	2
Phoenicoparrus andinus (Philippi, 1854)	Phoenicopterus andinus	Phoenicopteridae	Phoenicopteriformes	VU	Argentina	Cushamen, Chubut	42°21.99'S, 71°02.00'W	563	1977	12203	273	1971-11-11	Mounted specimen	1
Phoenicopterus roseus Pallas, 1811	Phoenicopterus ruber	Phoenicopteridae	Phoenicopteriformes	LC	N/A	N/A	N/A	104	1968	8979	214	N/A	Mounted specimen	1
Phoenicopterus ruber Linnaeus, 1758	Phoenicopterus ruber	Phoenicopteridae	Phoenicopteriformes	NT	Cuba?	N/A	N/A	N/A	N/A	N/A	N/A	1968?	Mounted specimen	1
Phonipara canora (Gmelin, 1789)	Tiaris canora	Emberizidae	Passeriformes	LC	Cuba	N/A	N/A	101-10	1968	8975	N/A	0.4.1968	Mounted specimen	1
Phonipara canora (Gmelin, 1789)	Tiaris canora	Emberizidae	Passeriformes	LC	Cuba	N/A	N/A	101-9	1968	8974	N/A	0.4.1968	Mounted specimen	1
Phrygilus fruticeti (Kittlitz, 1833)	Phrygilus fruticeti	Emberizidae	Passeriformes	LC	Argentina	Camarones, Chubut	44°47.90'S, 65°42.73'W	490	1977	12130	200	1972-05-28	Mounted specimen	1
Phrygilus fruticeti (Kittlitz, 1833)	Phrygilus fruticeti	Emberizidae	Passeriformes	LC	Argentina	Camarones, Chubut	44°47.90'S, 65°42.73'W	491	1977	12131	201	1972-05-28	Skin	2
Phrygilus patagonicus (Gould, 1839)	Phrygilus patagonicus	Emberizidae	Passeriformes	LC	Argentina	Camarones, Chubut	44°47.90'S, 65°42.73'W	488	1977	12128	198	1972-06-10	Skin	2
Phyllomyias virescens (Temminck, 1824)	Xanthomyias virescens	Tyrannidae	Passeriformes	LC	Argentina	Eldorado, Misiones	26°24.33'S, 54°37.95'W	425	1977	12065	136	1971-09-15	Skin	2
Piaya cayana (Linnaeus, 1766)	Piaya cayana	Cuculidae	Cuculiformes	LC	Argentina	N/A	N/A	115-2	1971	10441	17	1964-10-04	Mounted specimen	1
Piaya cayana (Linnaeus, 1766)	Piaya cayana	Cuculidae	Cuculiformes	LC	Argentina	Wanda, Misiones	N/A	480	1977	12120	190	1971-08-11	Skin	2
Pinicola enucleator (Linnaeus, 1758)	Pinicola enucleator	Fringilidae	Passeriformes	LC	Sweden	N/A	N/A	74-1	1970	10065	151	N/A	Mounted specimen	1
Pionopsitta pileata (Scopoli, 1769)	Pionopsitta pileata	Psittacidae	Psittaciformes	LC	Argentina	Eldorado, Misiones	26°24.33'S, 54°37.95'W	449	1977	12089	160	1971-10-03	Mounted specimen	2
Pionopsitta pileata (Scopoli, 1769)	Pionopsitta pileata	Psittacidae	Psittaciformes	LC	Argentina	N/A	N/A	115-5	1971	10444	20	1971-10-07	Mounted specimen	2
Pionus maximiliani (Kuhl, 1820)	Pionus maximiliani	Psittacidae	Psittaciformes	LC	Argentina	Delicia, Eldorado, Misiónes	26°23.99'S, 54°37.04'W	460	1977	12100	170	1971-09-26	Mounted specimen	1
Platalea leucorodia Linnaeus, 1758	Platalea leucorodia	Threskiornithidae	Pelecaniformes	LC	N/A	N/A	N/A	N/A	N/A	N/A	N/A	N/A	Mounted specimen	1
Platycercus caledonicus (Gmelin, 1788)	Platycercus	Psittacidae	Psittaciformes	LC	Australia	N/A	N/A	206-2	1969	9868	192	0.8.1967	Mounted specimen	2
Platycercus elegans (Gmelin, 1788)	Platycercus sp.	Psittacidae	Psittaciformes	LC	Australia	N/A	N/A	73	1968	8853	262	1968	Mounted specimen	2
Platycercus eximius (Shaw, 1792)	Platycercus eximius	Psittacidae	Psittaciformes	LC	Australia	N/A	N/A	206-1	1969	9867	191	0.2.1968	Mounted specimen	2
Plegadis chihi (Vieillot, 1817)	Plegalis falcinellus	Threskiornithidae	Pelecaniformes	LC	Argentina	Virasoro, Corrientes	N/A	477	1977	12117	187	1972-08-21	Skin	2
Pluvialis apricaria (Linnaeus, 1758)*	Pluvialis pluvialis	Charadriidae	Charadriiformes	LC	N/A	N/A	N/A	N/A	N/A	N/A	N/A	N/A	Mounted specimen	1
Pluvialis squatarola (Linnaeus, 1758)	Pluvialis squatarola	Charadriidae	Charadriiformes	LC	Cuba	N/A	N/A	210-13	1968	9305	N/A	0.12.1968	Mounted specimen	1
Pluvialis squatarola (Linnaeus, 1758)	Pluvialis squatarola	Charadriidae	Charadriiformes	LC	Germany	Hiddensee	54°33.01'N, 13°06.27'E	441	1977	12081	152	1970-10-14	Skin	2
Pluvialis squatarola (Linnaeus, 1758)	Pluvialis squatarola	Charadriidae	Charadriiformes	LC	N/A	N/A	N/A	N/A	N/A	N/A	N/A	N/A	Mounted specimen	1
Podiceps auritus (Linnaeus, 1758)	Podiceps auritus	Podicipedidae	Podicipediformes	VU	Germany	Hiddensee	54°33.01'N, 13°06.27'E	120-5	1970	10171	187	N/A	Mounted specimen	1
Podilymbus podiceps (Linnaeus, 1758)	Podilymbus podiceps	Podicipedidae	Podicipediformes	LC	Cuba	N/A	N/A	210-18	1968	9310	N/A	0.12.1968	Mounted specimen	1
Poecile montanus (von Baldenstein, 1827)	Parus montanus	Paridae	Passeriformes	LC	Sweden	N/A	N/A	209	1969	9876	N/A	N/A	Mounted specimen	1
Poephila acuticauda (Gould, 1840)	Peophila acuticauda	Estrildidae	Passeriformes	LC	Australia	N/A	N/A	118-1	1971	10448	138	N/A	Mounted specimen	2
Poicephalus cryptoxanthus (Peters, 1854)	Parrot	Psittacidae	Psittaciformes	LC	N/A	N/A	N/A	N/A	N/A	N/A	N/A	N/A	Mounted specimen	1
Polioptila lembeyei (Gundlach, 1858)	Polioptila lembeyei	Polioptilidae	Passeriformes	LC	Cuba	N/A	N/A	210-51	N/A	9343	N/A	1968	Mounted specimen	1
Polioptila lembeyei (Gundlach, 1858)	Polioptila lembeyei	Polioptilidae	Passeriformes	LC	Cuba	N/A	N/A	210-52	N/A	9344	N/A	1968	Mounted specimen	1
Polioptila lembeyei (Gundlach, 1858)	Polioptila lembeyei	Polioptilidae	Passeriformes	LC	Cuba?	N/A	N/A	N/A	N/A	N/A	N/A	1968?	Mounted specimen	1
Polyonymus caroli (Bourcier, 1847) (?)	Trochilidae	Trochilidae	Passeriformes	LC	Cuba	N/A	N/A	101-2	1968	8967	N/A	0.4.1968	Mounted specimen	2
Porphyrio martinicus (Linnaeus, 1766)	Porphyrula martinica	Rallidae	Gruiformes	LC	Cuba	N/A	N/A	210-19	1968	9311	N/A	1968?	Mounted specimen	1
Priotelus temnurus (Temminck, 1825)	Priotelus temnurus	Trogonidae	Trogoniformes	LC	Cuba	N/A	N/A	111-3	1968	9003	N/A	0.4.1968	Mounted specimen	1
Priotelus temnurus (Temminck, 1825)	N/A	Trogonidae	Trogoniformes	LC	Cuba?	N/A	N/A	N/A	N/A	N/A	C/48	1968?	Skin	2
Psephotus haematonotus (Gould, 1838)	N/A	Psittacidae	Psittaciformes	LC	Australia?	N/A	N/A	578	1977	12218	288	N/A	Mounted specimen	2
Psittacara euops (Wagler, 1832)	N/A	Psittacidae	Psittaciformes	VU	Cuba?	N/A	N/A	210-6	1968	9298	C/49	1968?	Mounted specimen	2
Psittacara leucophthalmus (Statius Muller, 1776)	Aratinga leucophthalmus	Psittacidae	Psittaciformes	LC	Argentina	Delicia, Eldorado, Misiónes	26°23.99'S, 54°37.04'W	456	1977	12096	167	1969-10-15	Skin	2
Psittacara leucophthalmus (Statius Muller, 1776)	Aratinga leucophthalmus	Psittacidae	Psittaciformes	LC	Argentina	Delicia, Eldorado, Misiónes	26°23.99'S, 54°37.04'W	457	1977	12097	168	1969-10-15	Skin	2
Pteroptochos tarnii (King, 1831)	Pteroptocnos tarnii	Rhinocryptidae	Passeriformes	LC	Argentina	El Bolsón, Río Negro	41°57.94'S, 71°32.13'W	504	1977	12144	214	1972-05-20	Skin	2
Ptiloxena atroviolacea (d'Orbigny, 1839)	Dives atroviolaceus	Icteridae	Passeriformes	LC	Cuba	N/A	N/A	176-3	1968	9183	N/A	0.4.1968	Mounted specimen	1
Ptiloxena atroviolacea (d'Orbigny, 1839)	Dives atroviolacea	Icteridae	Passeriformes	LC	Cuba?	N/A	N/A	N/A	N/A	N/A	N/A	1968?	Mounted specimen	2
Puffinus puffinus (Brünnich, 1764)	Puffinus puffinus	Procellariidae	Procellariiformes	LC	N/A	N/A	N/A	203-1	1970	10255	328	N/A	Mounted specimen	1
Pycnonotus barbatus (Desfontaine, 1789)	N/A	Pycnonotidae	Passeriformes	LC	Africa	N/A	N/A	N/A	1971	N/A	153	0.12.1970	Mounted specimen	2
Pycnonotus barbatus (Desfontaines, 1789)	N/A	Pycnonotidae	Passeriformes	LC	Afrika	N/A	N/A	82-3	1971	10398	150	0.12.1970	Mounted specimen	2
Pycnonotus cafer (Linnaeus, 1766)	Pycnonotus cafer	Pycnonotidae	Passeriformes	LC	N/A	N/A	N/A	N/A	N/A	N/A	N/A	N/A	Mounted specimen	1
Pycnonotus leucogenys (Gray, 1835)	Pycnonotus leucogenys	Pycnonotidae	Passeriformes	LC	N/A	N/A	N/A	N/A	N/A	N/A	N/A	N/A	Mounted specimen	1
Pygoscelis adeliae (Hombron and Jacquinot, 1841)	Pygoscelis adeliae	Spheniscidae	Sphenisciformes	NT	N/A	N/A	N/A	196	1970	10245	337	N/A	Mounted specimen	1
Pygoscelis adeliae (Hombron and Jacquinot, 1841)	Pygoscelis adeliae	Spheniscidae	Sphenisciformes	NT	N/A	N/A	N/A	69	1971	10383	56	N/A	Mounted specimen	1
Pyrrhulagra nigra (Linnaeus, 1758)	Melopyrrha nigra	Emberizidae	Passeriformes	LC	Cuba	N/A	N/A	101-3	N/A	8968	N/A	0.4.1968	Mounted specimen	1
Pyrrhulagra nigra (Linnaeus, 1758)	Melopyrrha nigra	Emberizidae	Passeriformes	LC	Cuba	N/A	N/A	211-16	1968	9376	N/A	1968	Mounted specimen	1
Pyrrhulagra nigra (Linnaeus, 1758)	Melopyrrha nigra	Emberizidae	Passeriformes	LC	Cuba	N/A	N/A	211-17	N/A	9379	N/A	1968	Mounted specimen	1
Pyrrhura frontalis (Vieillot, 1818)	Pyrrhura frontalis	Psittacidae	Psittaciformes	LC	Argentina	Delicia, Eldorado, Misiónes	26°23.99'S, 54°37.04'W	448	1977	12088	159	1969-07-07	Skin	2
Pyrrhura frontalis (Vieillot, 1818)	Pyrrhura frontalis	Psittacidae	Psittaciformes	LC	Argentina	Delicia, Eldorado, Misiónes	26°23.99'S, 54°37.04'W	450	1977	12090	161	1971-09-18	Mounted specimen	1
Quiscalus niger (Boddaert, 1783)	Quiscalus niger	Icteridae	Passeriformes	LC	Cuba	N/A	N/A	177-2	1968	9185	N/A	0.4.1968	Mounted specimen	1
Ramphastos dicolorus Linnaeus, 1766	Ramphastos dicolorus	Ramphastidae	Piciformes	LC	Argentina	Campolena	N/A	458	1977	12098	168	1971-08-21	Mounted specimen	1
Ramphastos dicolorus Linnaeus, 1766	Ramphastos dicolorus	Ramphastidae	Piciformes	LC	Argentina	Eldorado, Misiones	26°24.33'S, 54°37.95'W	514	1977	12154	224	1971-07-30	Mounted specimen	1
Ramphocelus dimidiatus Lafresnaye, 1837	N/A	Thraupidae	Passeriformes	LC	N/A	N/A	N/A	571	1977	12211	281	N/A	Mounted specimen	2
Ramphomicron microrhynchum (Boissonneau, 1840)	Trochilidae	Trochilidae	Caprimulgiformes	LC	Ecuador	N/A	N/A	552	1977	12192	262	N/A	Skin	2
Recurvirostra avosetta Linnaeus, 1758	Recurvirostra avosetta	Recurvirostridae	Charadriiformes	LC	Hungary	Szappan-szék	N/A	312-1	1961	4554	59	1961-09-16	Mounted specimen	1
Recurvirostra avosetta Linnaeus, 1758	Recurvirostra avosetta	Recurvirostridae	Charadriiformes	LC	Hungary	Szappan-szék	N/A	312-2	1961	4555	60	1961-09-16	Mounted specimen	1
Rhea americana (Linnaeus, 1758)	Rea americana	Rheidae	Struthioniformes	NT	Argentina	N/A	N/A	61	1971	10375	23	N/A	Mounted specimen	1
Rhea americana (Linnaeus, 1758)	Rhea americana	Rheidae	Struthioniformes	NT	Argentina	Virasoro Corientes	N/A	542	1977	12182	252	1972-08-30	Skin	2
Rissa tridactyla (Linnaeus, 1758)	Rissa tridactyla	Laridae	Charadriiformes	LC	Denmark	N/A	N/A	204-3	1970	10259	332	N/A	Mounted specimen	2
Rissa tridactyla (Linnaeus, 1758)	Rissa tridactyla	Laridae	Charadriiformes	LC	N/A	N/A	N/A	204-2	1970	10258	331	N/A	Mounted specimen	1
Rupornis magnirostris (Gmelin, 1788)	Buteo magnirostris	Accipitridae	Accipitriformes	LC	Argentina	Eldorado, Misiones	26°24.33'S, 54°37.95'W	479	1977	12119	189	1972-08-20	Skin	2
Rynchops nigra Linnaeus, 1758	Rynchops nigra	Laridae	Charadriiformes	LC	Argentina?	N/A	N/A	N/A	N/A	N/A	N/A	N/A	Mounted specimen	1
Scopus umbretta Gmelin, 1789	Scopus umbretta	Scopidae	Pelecaniformes	LC	Africa	N/A	N/A	82-2	1971	10400	146	0.12.1970	Mounted specimen	1
Seiurus aurocapilla (Linnaeus, 1766)	Seiurus aurocapillus	Parulidae	Passeriformes	LC	Cuba	N/A	N/A	101-6	1968	8971	N/A	0.4.1968	Mounted specimen	1
Sephanoides sephaniodes (Lesson & Garnot, 1827)	Sephanoides galeritus	Trochilidae	Caprimulgiformes	LC	Argentina	El Bolsón, Río Negro	41°57.94'S, 71°32.13'W	543	1977	12183	253	1971-04-20	Skin	2
Sephanoides sephaniodes (Lesson & Garnot, 1827)	Sephanoides galeritus	Trochilidae	Caprimulgiformes	LC	Argentina	El Bolsón, Río Negro	41°57.94'S, 71°32.13'W	544	1977	12184	254	1971-08-05	Skin	2
Sephanoides sephaniodes (Lesson & Garnot, 1827)	Sephanoides galeritus	Trochilidae	Caprimulgiformes	LC	Argentina	El Bolsón, Río Negro	41°57.94'S, 71°32.13'W	545	1977	12185	255	1971-08-05	Skin	2
Sephanoides sephaniodes (Lesson & Garnot, 1827)	Sephanoides galeritus	Trochilidae	Caprimulgiformes	LC	Argentina	El Bolsón, Río Negro	41°57.94'S, 71°32.13'W	546	1977	12186	256	1972-06-11	Skin	2
Sephanoides sephaniodes (Lesson and Garnot, 1827)	Sephanoides galeritus	Trochilidae	Caprimulgiformes	LC	Argentina	N/A	N/A	68	1971	10382	21	N/A	Mounted specimen	1
Serinus canaria forma domestica (Linnaeus, 1758)	Serinus canarinus	Fringilidae	Passeriformes	LC	N/A	N/A	N/A	N/A	N/A	N/A	N/A	N/A	Mounted specimen	1
Setophaga americana (Linnaeus, 1758)	Parula americana	Parulidae	Passeriformes	LC	Cuba	N/A	N/A	101-7	1968	8972	N/A	0.4.1968	Mounted specimen	1
Setophaga americana (Linnaeus, 1758)	Parula americana	Parulidae	Passeriformes	LC	Cuba	N/A	N/A	210-59	1968	9351	N/A	0.12.1968	Mounted specimen	1
Setophaga americana (Linnaeus, 1758)	Parula americana	Parulidae	Passeriformes	LC	Cuba	N/A	N/A	210-61	1968	9353	N/A	0.12.1968	Mounted specimen	1
Setophaga americana (Linnaeus, 1758)	Parula americana	Parulidae	Passeriformes	LC	Cuba	N/A	N/A	210-66	1968	9358	N/A	0.12.1968	Mounted specimen	1
Setophaga americana (Linnaeus, 1758)	Parula americana	Parulidae	Passeriformes	LC	Cuba	N/A	N/A	210-67	1968	9359	N/A	0.12.1968	Mounted specimen	1
Setophaga americana (Linnaeus, 1758)	Parula americana	Parulidae	Passeriformes	LC	Cuba?	N/A	N/A	N/A	N/A	N/A	N/A	1968?	Mounted specimen	1
Setophaga caerulescens (Gmelin, 1789)	Dendroica caerulescens	Parulidae	Passeriformes	LC	Cuba	N/A	N/A	210-70	1968	9362	N/A	0.12.1968	Mounted specimen	1
Setophaga discolor (Vieillot, 1809)	Dendroica discolor	Parulidae	Passeriformes	LC	Cuba	N/A	N/A	210-64	1968	9356	N/A	0.12.1968	Mounted specimen	2
Setophaga discolor (Vieillot, 1809)	N/A	Parulidae	Passeriformes	LC	Cuba	N/A	N/A	210-65	1968	9357	N/A	0.12.1968	Mounted specimen	2
Setophaga discolor (Vieillot, 1809)	Dendroica discolor	Parulidae	Passeriformes	LC	Cuba?	N/A	N/A	N/A	N/A	N/A	N/A	1968?	Skin	2
Setophaga dominica (Linnaeus, 1766)	Dendroica dominica	Parulidae	Passeriformes	LC	Cuba	N/A	N/A	210-68	1968	9360	N/A	0.12.1968	Mounted specimen	1
Setophaga ruticilla (Linnaeus, 1758)	Setophaga ruticilla	Parulidae	Passeriformes	LC	Cuba	N/A	N/A	101-8	1968	8973	N/A	0.4.1968	Mounted specimen	1
Setophaga ruticilla (Linnaeus, 1758)	Setophaga ruticilla	Parulidae	Passeriformes	LC	Cuba	N/A	N/A	210-56	N/A	9348	N/A	1968	Mounted specimen	1
Setophaga virens (Gmelin, 1789)	Dendroica virens	Parulidae	Passeriformes	LC	Cuba	N/A	N/A	210-62	1968	9354	N/A	1968?	Skin	2
Setophaga virens (Gmelin, 1789)	Dendroica virens	Parulidae	Passeriformes	LC	Cuba	N/A	N/A	210-63	1968	9355	N/A	0.12.1968	Mounted specimen	1
Setophaga virens (Gmelin, 1789)	Dendroica virens	Parulidae	Passeriformes	LC	Cuba?	N/A	N/A	N/A	N/A	N/A	N/A	1968?	Mounted specimen	1
Siva cyanouroptera (Hodgson, 1837)	N/A	Leiotrichidae	Passeriformes	LC	N/A	N/A	N/A	118-3	1971	10450	140	N/A	Mounted specimen	2
Somateria mollissima (Linnaeus, 1758)	Somateria mollissima	Anatidae	Anseriformes	NT	Denmark	Greenland	N/A	238-2	1967	8573	420	N/A	Mounted specimen	2
Somateria mollissima (Linnaeus, 1758)	Somateria mollissima	Anatidae	Anseriformes	NT	Denmark	N/A	N/A	113-4	1971	10437	78	N/A	Mounted specimen	1
Somateria mollissima (Linnaeus, 1758)	Somateria mollissima	Anatidae	Anseriformes	NT	Denmark	N/A	N/A	123	1971	10459	79	N/A	Mounted specimen	1
Somateria mollissima (Linnaeus, 1758)	Somateria mollissima	Anatidae	Anseriformes	NT	N/A	N/A	N/A	282	1979	12748	50	1979	Mounted specimen	2
Somateria spectabilis (Linnaeus, 1758)	Somateria spectabilis	Anatidae	Anseriformes	LC	Denmark	N/A	N/A	81	1971	10395	33	1971-03-18	Mounted specimen	1
Spatula discors (Linnaeus, 1766)	Anas discors	Anatidae	Anseriformes	LC	Cuba	N/A	N/A	211-1	1968	9363	N/A	1968	Mounted specimen	1
Spheniscus magellanicus (Forster, 1781)	Spheniscus magellanicus	Spheniscidae	Sphenisciformes	NT	Argentina	Camarones, Chubut	44°47.90'S, 65°42.73'W	533	1977	12173	243	1971-11-07	Skin	2
Spheniscus magellanicus (Forster, 1781)	Spheniscus magellanicus	Speniscidae	Sphenisciformes	NT	Argentina	Camarones, Chubut	44°47.90'S, 65°42.73'W	534	1977	12174	244	1972-05-28	Skin	2
Sphyrapicus varius (Linnaeus, 1766)	Sphyrapicus varius	Picidae	Piciformes	LC	Cuba	N/A	N/A	210-42	N/A	9334	N/A	1968	Mounted specimen	1
Sphyrapicus varius (Linnaeus, 1766)	Sphyrapicus varius	Picidae	Piciformes	LC	Cuba	N/A	N/A	210-43	N/A	9335	N/A	1968	Mounted specimen	1
Spindalis zena (Linnaeus, 1758)	N/A	Thraupidae	Passeriformes	LC	Cuba	N/A	N/A	101-4	1968	8969	N/A	0.4.1968	Mounted specimen	2
Spindalis zena (Linnaeus, 1758)	N/A	Thraupidae	Passeriformes	LC	Cuba	N/A	N/A	211-16	1968	9378	N/A	1968?	Mounted specimen	2
Spindalis zena (Linnaeus, 1758)	Spindalis sp.	Thraupidae	Passeriformes	LC	Cuba?	N/A	N/A	N/A	N/A	N/A	N/A	1968?	Skin	2
Sporophila angolensis (Linnaeus, 1766)	Oryzoborus angolensis	Emberizidae	Passeriformes	LC	Argentina	Lanuse, Misiones	25° 58.88'S; 54° 15.65'W	423	1977	12063	134	1971-09-09	Skin	2
Steganopus tricolor (Vieillot, 1819)	Phalaropus tricolor	Scolopacidae	Charadriiformes	LC	Argentina	Cushamen, Chubut	42°21.99'S, 71°02.00'W	438	1977	12078	149	N/A	Skin	2
Stercorarius parasiticus (Linnaeus, 1758)	Stercorarius parasiticus	Stercorariidae	Charadriiformes	LC	N/A	N/A	N/A	68-1	1970	10050	146	N/A	Mounted specimen	1
Stercorarius pomarinus (Temminck, 1815)	Stercorarius pomarina	Stercorariidae	Charadriiformes	LC	N/A	N/A	N/A	592	1973	10915	220	N/A	Mounted specimen	2
Stercorarius pomarinus (Temminck, 1815)	Stercorarius pomarina	Stercorariidae	Charadriiformes	LC	N/A	N/A	N/A	N/A	N/A	N/A	N/A	N/A	Mounted specimen	1
Sterna hirundinacea Lesson, 1831	Sterna paradisea	Laridae	Charadriiformes	LC	Argentina	Dos Posos, Chubut	43°53.92'S, 65°24.79'W	442	1977	12082	153	1968-04-23	Skin	2
Sterna hirundinacea Lesson, 1831	Sterna sp.	Laridae	Charadriiformes	LC	Argentina	Puerto Lobos, Chubut	N/A	516	1977	12156	226	1972-02-01	Skin	2
Sterna hirundo Linnaeus, 1758	N/A	Laridae	Charadriiformes	LC	N/A	N/A	N/A	259	1960	3695	284	N/A	Mounted specimen	2
Sterna paradisea Pontoppidan, 1763	Sterna paradisea	Laridae	Charadriiformes	LC	Argentina	Camarones, Chubut	44°47.90'S, 65°42.73'W	503	1977	12143	213	1972-05-28	Skin	2
Sternula albifrons (Pallas, 1764)	Sterna albifrons	Laridae	Charadriiformes	LC	Romania	Istria, Constanța	44°34.36'N, 28°42.77'E	132-1	1971	10465	122	0.8.1971	Mounted specimen	1
Sternula albifrons (Pallas, 1764)	Sterna albifrons	Sternidae	Charadriiformes	LC	Romania	Istria, Constanța	44°34.36'N, 28°42.77'E	132-2	1971	10466	123	0.8.1971	Mounted specimen	1
Struthio camelus Linnaeus, 1758	Struthio camelus	Struthionidae	Struthioniformes	LC	N/A	N/A	N/A	N/A	N/A	N/A	N/A	N/A	Mounted specimen	1
Sturnella neglecta Audubon, 1844	Sturnella naglecta	Icteridae	Passeriformes	LC	N/A	N/A	N/A	N/A	N/A	N/A	N/A	N/A	Mounted specimen	1
Sturnella superciliaris (Bonaparte, 1851)	Pezites militaris	Icteridae	Passeriformes	LC	Argentina	El Hoyo, Chubut	42°03.88'S, 71°31.20'W	216-12	1970	9446	176	1961-10-24	Mounted specimen	1
Syndactyla rufosuperciliata (Lafresnaye, 1832)	Syndactyla rufosuperciliata	Furnariidae	Passeriformes	LC	Argentina	Delicia, Eldorado, Misiónes	26°23.99'S, 54°37.04'W	422	1977	12062	133	1971-10-02	Skin	2
Synoicus chinensis (Linnaeus, 1766)	Coturnix (Excalfactoria) chinensis	Phasianidae	Galliformes	LC	N/A	N/A	N/A	112-4	1971	10433	137	N/A	Mounted specimen	1
Synoicus chinensis (Linnaeus, 1766)	Coturnix (Excalfactoria) chinensis	Phasianidae	Galliformes	LC	N/A	N/A	N/A	N/A	N/A	N/A	N/A	1974-06-26	Mounted specimen	1
Syrmaticus reevesii (Gray, 1829)	Syrmathicus reversii	Phasianidae	Galliformes	VU	N/A	N/A	N/A	201	1969	9749	N/A	N/A	Mounted specimen	1
Syrmaticus reevesii (Gray, 1829)	Syrmathicus reversii	Phasianidae	Galliformes	VU	N/A	N/A	N/A	202	1969	9750	N/A	N/A	Mounted specimen	1
Tadorna tadorna (Linnaeus, 1758)	Tadorna tadorna	Anatidae	Anseriformes	LC	Germany	N/A	N/A	116-3	1970	10163	185	N/A	Mounted specimen	1
Taeniopygia guttata (Vieillot, 1817)	Taeniopygia guttata	Estrildidae	Passeriformes	LC	N/A	N/A	N/A	114	1964	6032	N/A	N/A	Mounted specimen	2
Taeniopygia guttata (Vieillot, 1817)	Taeniopygia guttata	Estrildidae	Passeriformes	LC	N/A	N/A	N/A	488	1960	3919	N/A	N/A	Mounted specimen	2
Tachuris rubrigastra (Vieillot, 1817)	Tachuris rubigastra	Tyrannidae	Passeriformes	LC	Argentina	El Hoyo, Chubut	42°03.88'S, 71°31.20'W	216-13	1970	9447	177	1961-03-27	Mounted specimen	2
Tachybaptus dominicus (Linnaeus, 1766)	Podiceps dominicus	Podicipedidae	Podicipediformes	LC	Cuba	N/A	N/A	210-17	1968	9309	N/A	0.12.1968	Mounted specimen	1
Tachyphonus coronatus (Vieillot, 1822)	Tachyphonus coronatus	Thraupidae	Passeriformes	LC	Argentina	Delicia, Eldorado, Misiónes	26°23.99'S, 54°37.04'W	421	1977	12061	132	1971-03-29	Skin	2
Tangara chilensis chilensis (Vigors, 1832)	Tangara chilensis	Thraupidae	Passeriformes	LC	N/A	N/A	N/A	110-2	1968	9000	N/A	N/A	Mounted specimen	1
Tangara chilensis paradisea (Swainson, 1837)	Tangara fastuosa	Thraupidae	Passeriformes	LC	N/A	N/A	N/A	N/A	N/A	N/A	N/A	N/A	Mounted specimen	1
Terpsiphone paradisi (Linnaeus, 1758)	N/A	Monarchidae	Passeriformes	LC	India	Srinagar, Kashmir	N/A	160-2	1970	10227	192	0.6.1970	Mounted specimen	2
Tetrao urogallus Linnaeus, 1758	Tetrao urogallus	Phasianidae	Galliformes	LC	Romania	N/A	N/A	532	1977	12172	242	N/A	Skin	2
Thalasseus sandvicensis (Latham, 1787)	Sterna sandvicensis	Laridae	Charadriiformes	LC	Germany	Hiddensee	54°33.01'N, 13°06.27'E	N/A	N/A	N/A	N/A	N/A	Mounted specimen	1
Theristicus caudatus (Boddaert, 1783)	Theristicus caudatus	Threskiornithidae	Pelecaniformes	LC	Argentina	Fofo Cahuel, Chubut	42°24.25'S, 70°31.91'W	525	1977	12165	235	1972-01-11	Skin	2
Thraupis sayaca (Linnaeus, 1766)	Thraupis sayaca	Thraupidae	Passeriformes	LC	Argentina	Lanuse, Misiones	25° 58.88'S; 54° 15.65'W	432	1977	12072	143	1971-09-09	Mounted specimen	1
Tiaris olivaceus (Linnaeus, 1766)	Tiaris olivacea	Emberizidae	Passeriformes	LC	Cuba?	N/A	N/A	N/A	N/A	N/A	N/A	1968?	Mounted specimen	1
Tiaris olivaceus (Linnaeus, 1766)	Tiaris olivacea	Emberizidae	Passeriformes	LC	Cuba?	N/A	N/A	N/A	N/A	N/A	N/A	1968?	Mounted specimen	1
Tiaris olivaceus (Linnaeus, 1766)	Tiaris olivacea	Emberizidae	Passeriformes	LC	Cuba?	N/A	N/A	N/A	N/A	N/A	N/A	1968?	Mounted specimen	1
Tiaris olivaceus (Linnaeus, 1766)	Tiaris olivacea	Emberizidae	Passeriformes	LC	Cuba?	N/A	N/A	N/A	N/A	N/A	N/A	1968?	Skin	2
Tityra inquisitor (Lichtenstein, 1823)	Tityra inquisitor	Tyrannidae	Passeriformes	LC	Argentina	Delicia, Eldorado, Misiónes	26°23.99'S, 54°37.04'W	435	1977	12075	146	1971-10-02	Mounted specimen	2
Todus multicolor Gould, 1837	Todus multicolor	Todidae	Coraciiformes	LC	Cuba	N/A	N/A	111-5	1968	9005	N/A	0.4.1968	Mounted specimen	1
Todus multicolor Gould, 1837	N/A	Todidae	Coraciiformes	LC	Cuba?	N/A	N/A	N/A	N/A	N/A	C/56	1968?	Skin	2
Todus multicolor Gould, 1837	N/A	Todidae	Coraciiformes	LC	Cuba?	N/A	N/A	N/A	N/A	N/A	C/57	1968?	Skin	2
Tringa brevipes (Vieillot, 1816)	N/A	Scolopacidae	Charadriiformes	NT	N/A	N/A	N/A	N/A	N/A	N/A	N/A	N/A	Mounted specimen	1
Tringa flavipes (Gmelin, 1789)	Tringa flavipes	Scolopacidae	Charadriiformes	LC	Argentina	El Hoyo, Chubut	42°03.88'S, 71°31.20'W	511	1977	12151	221	1963-03-27	Skin	2
Tringa nebularia (Gunnerus, 1767)	Tringa nebularia	Scolopacidae	Charadriiformes	LC	Cuba	N/A	N/A	210-9	N/A	9301	N/A	1968	Mounted specimen	1
Troglodytes musculus Naumann, 1823	Troglodytes musculus	Troglodytidae	Passeriformes	LC	Argentina	Eldorado, Misiones	26°24.33'S, 54°37.95'W	429	1977	12069	140	1964-11-08	Skin	2
Trogon surrucura Vieillot, 1817	Trogon surrucura	Trogonidae	Trogoniformes	LC	Argentina	Delicia, Eldorado, Misiónes	26°23.99'S, 54°37.04'W	446	1977	12086	157	1971-09-29	Mounted specimen	2
Trogon surrucura Vieillot, 1817	Trogon surrucura	Trogonidae	Trogoniformes	LC	Argentina	Eldorado, Misiones	26°24.33'S, 54°37.95'W	499	1977	12139	209	1972-08-08	Mounted specimen	2
Trogon surrucura Vieillot, 1817	Trogon sp.	Trogonidae	Trogoniformes	LC	Argentina?	N/A	N/A	555	1977	12195	265	N/A	Mounted specimen	2
Turdus albicollis Vieillot, 1818	Turdus albicollis	Turdidae	Passeriformes	LC	Argentina	Eldorado, Misiones	26°24.33'S, 54°37.95'W	445	1977	12085	156	1971-09-28	Skin	2
Turdus albicollis Vieillot, 1818	Turdus albicollis	Turdidae	Passeriformes	LC	Argentina	Eldorado, Misiones	26°24.33'S, 54°37.95'W	523	1977	12163	233	1967-08-25	Skin	2
Turdus migratoriusLinnaeus, 1766	Turdus migratorius	Turdidae	Passeriformes	LC	N/A	N/A	N/A	156	1968	9147	265	1968	Mounted specimen	1
Turdus plumbeus Linnaeus, 1758	Thrush	Turdidae	Passeriformes	LC	Cuba	N/A	N/A	187-1	1968	9205	N/A	0.4.1968	Mounted specimen	2
Turdus plumbeus Linnaeus, 1758	Turdus plumbeus	Turdidae	Passeriformes	LC	Cuba?	N/A	N/A	211-15	1968	9377	N/A	N/A	Mounted specimen	1
Turdus serranus von Tschudi, 1844 / infuscatus (Lafresnaye, 1844)	N/A	Turdidae	Passeriformes	LC	N/A	N/A	N/A	7-3	1970	9974	203	N/A	Mounted specimen	2
Turdus tephronotus Cabanis, 1878	N/A	Turdidae	Passeriformes	LC	N/A	N/A	N/A	N/A	N/A	N/A	C/46	N/A	Skin	2
Tyrannus caudifasciatus d'Orbigny, 1839	Tyrranus caudifasciatus	Tyrannidae	Passeriformes	LC	Cuba	N/A	N/A	187-3	1968	9207	N/A	0.4.1968	Mounted specimen	1
Tyrannus caudifasciatus d'Orbigny, 1839	Tyrannus caudi	Tyrannidae	Passeriformes	LC	Cuba?	N/A	N/A	N/A	N/A	N/A	N/A	1968?	Skin	2
Tyrannus savana Vieillot, 1808	Muscivora tyrranus	Tyrannidae	Passeriformes	LC	Argentina	Eldorado, Misiones	26°24.33'S, 54°37.95'W	443	1977	12083	154	1964-10-22	Skin	2
Tyrannus savana Vieillot, 1808	Muscivora tyrranus	Tyrannidae	Passeriformes	LC	Argentina	Virasoro, Corrientes	N/A	216-14	1970	9448	178	1964-10-08	Mounted specimen	1
Uria aalge (Pontoppidan, 1763)*	Uria aalge	Alcidae	Charadriiformes	LC	N/A	N/A	N/A	N/A	N/A	N/A	N/A	N/A	Mounted specimen	1
Vanellus chilensis (Molina, 1782)	Belonopterus cayennensis	Charadriidae	Charadriiformes	LC	Argentina	Eldorado, Misiones	26°24.33'S, 54°37.95'W	476	1977	12116	186	1971-07-30	Skin	2
Vireo altiloquus (Vieillot, 1808)	Vireo altiloquus	Vireonidae	Passeriformes	LC	Cuba?	N/A	N/A	N/A	N/A	N/A	N/A	1968?	Skin	2
Vultur gryphus Linnaeus, 1758	Vultur gryphus	Accipitridae	Accipitriformes	NT	Argentina?	N/A	N/A	N/A	N/A	N/A	N/A	N/A	Mounted specimen	1
Xiphidiopicus percussus (Temminck, 1826)	Piculus sp.	Picidae	Piciformes	LC	Cuba	N/A	N/A	176-2	1968	9182	N/A	0.4.1968	Mounted specimen	1
Xiphidiopicus percussus (Temminck, 1826)	Piculus sp.	Picidae	Piciformes	LC	Cuba?	N/A	N/A	N/A	N/A	N/A	N/A	1968?	Mounted specimen	1
Xolmis pyrope (von Kittlitz, 1830)	Calmis paropa	Tyrannidae	Passeriformes	LC	Argentina	El Bolsón, Río Negro	41°57.94'S, 71°32.13'W	489	1977	12129	199	1972-07-02	Skin	2
Xolmis pyrope (von Kittlitz, 1830)	Xolmis pyrope	Tyrannidae	Passeriformes	LC	Argentina	N/A	N/A	216-20	1960	9454	184	1960-08-22	Mounted specimen	2
Zenaida asiatica (Linnaeus, 1758)	Zenaida asiatica	Columbidae	Columbiformes	LC	Cuba?	N/A	N/A	N/A	N/A	N/A	N/A	1968?	Skin	2
Zenaida auriculata (Des Murs, 1847)	Zenaidura auriculata	Columbidae	Columbiformes	LC	Argentina	El Bolsón, Río Negro	41°57.94'S, 71°32.13'W	522	1977	12162	232	1966-02-24	Skin	2
Zenaida auriculata (Des Murs, 1847)	Streptopelia sp.	Columbidae	Columbiformes	LC	Argentina	Eldorado, Misiones	26°24.33'S, 54°37.95'W	496	1977	12136	206	1971-09-30	Skin	2
Zenaida aurita (Temminck, 1809)	Zenaira sp.	Columbidae	Columbiformes	LC	Cuba	N/A	N/A	188-5	1968	9212	N/A	0.4.1968	Mounted specimen	1
Zonotrichia capensis (Müller, 1776)	Zonotrichia capensis	Emberizidae	Passeriformes	LC	Argentina	Eldorado, Misiones	26°24.33'S, 54°37.95'W	492	1977	12132	202	1972-08-10	Skin	2
*We were unable to match some specimens deposited in SMB with exact evidence records due to missing labels on mounts.
Alca torda Linnaeus, 1758	Alca torda	Alcidae	Charadriiformes	NT	Denmark	N/A	N/A	198-2	10248	340	1970	N/A	Mounted specimen
Alca torda Linnaeus, 1758	Alca torda	Alcidae	Charadriiformes	NT	N/A	N/A	N/A	73-0	10064	145	1970	N/A	Mounted specimen
Arenaria interpres (Linnaeus, 1758)	Arenaria interpres	Scolopacidae	Charadriiformes	LC	Cuba	N/A	N/A	210-7	9299	0	1968	0.12.1968	Mounted specimen
Arenaria interpres (Linnaeus, 1758)	Arenaria interpres	Scolopacidae	Charadriiformes	LC	N/A	N/A	N/A	120-3	10169	173	1970	N/A	Mounted specimen
Clangula hyemalis (Linnaeus, 1758)	Clangula hyemalis	Anatidae	Anseriformes	VU	Germany	Hiddensee	54° 31.90'N; 12° 58.15'E	38-0	10357	323	1970	0.12.1970	Mounted specimen
Clangula hyemalis (Linnaeus, 1758)	Clangula hyemalis	Anatidae	Anseriformes	VU	Germany	Hiddensee	54° 31.90'N; 12° 58.15'E	N/A	N/A	32	1962	1962-03-14	Mounted specimen
Clangula hyemalis (Linnaeus, 1758)	Clangula hyemalis	Anatidae	Anseriformes	VU	Germany	Hiddensee	54° 31.90'N; 12° 58.15'E	N/A	N/A	N/A	N/A	1962-03-14	Mounted specimen
Clangula hyemalis (Linnaeus, 1758)	Clangula hyemalis	Anatidae	Anseriformes	VU	N/A	N/A	N/A	40-0	10359	44	1971	N/A	Mounted specimen
Fratercula arctica (Linnaeus, 1758)	Fratercula arctica	Alcidae	Charadriiformes	VU	Denmark	N/A	N/A	120-1	10167	171	1970	N/A	Mounted specimen
Fratercula arctica (Linnaeus, 1758)	Fratercula arctica	Alcidae	Charadriiformes	VU	N/A	N/A	N/A	163-3	10239	313	1970	N/A	Mounted specimen
Fratercula arctica (Linnaeus, 1758)	Fratercula arctica	Alcidae	Charadriiformes	VU	N/A	N/A	N/A	207-2	9870	N/A	0	N/A	Mounted specimen
Lagopus lagopus (Linnaeus, 1758)	Lagopus lagopus	Phasianidae	Galliformes	LC	N/A	N/A	N/A	559-0	12199	N/A	1977	N/A	Mounted specimen
Lagopus lagopus (Linnaeus, 1758)	Lagopus lagopus	Phasianidae	Galliformes	LC	N/A	N/A	N/A	561-0	12201	N/A	1977	N/A	Mounted specimen
Lagopus lagopus (Linnaeus, 1758)	Lagopus lagopus	Phasianidae	Galliformes	LC	N/A	N/A	N/A	68-4	10053	153	1970	N/A	Mounted specimen
Limosa lapponica (Linnaeus, 1758)	Limosa lapponica	Scolopacidae	Charadriiformes	NT	Denmark	N/A	N/A	119-0	10455	81	1971	N/A	Mounted specimen
Limosa lapponica (Linnaeus, 1758)	Limosa lapponica	Scolopacidae	Charadriiformes	NT	Germany	N/A	N/A	120-6	10172	188	1970	N/A	Mounted specimen
Pluvialis apricaria (Linnaeus, 1758)	Pluvialis pluvialis	Charadriidae	Charadriiformes	LC	Denmark	N/A	N/A	84-0	10402	35	1971	1971-03-18	Mounted specimen
Pluvialis apricaria (Linnaeus, 1758)	Pluvialis pluvialis	Charadriidae	Charadriiformes	LC	Hungary	N/A	N/A	294-1	8695	455	1967	N/A	Mounted specimen
Uria aalge (Pontoppidan, 1763)	Uria aalge	Alcidae	Charadriiformes	LC	N/A	N/A	N/A	198-3	10249	341	1970	N/A	Mounted specimen
Uria aalge (Pontoppidan, 1763)	Uria aalge	Alcidae	Charadriiformes	LC	N/A	N/A	N/A	207-1	9869	N/A	1969	N/A	Mounted specimen
